# Supplementary material for: Role of SFTPD/miR-335-5p/lnc-HNRNPUL2 axis in colorectal cancer: in silico characterization and clinical validation
Source: BMC Cancer. 2026 Mar 26;26:459. doi: 10.1186/s12885-026-15833-6 (PMC13063474; doi:10.1186/s12885-026-15833-6)
Supplement: Supplementary file 1 — Supplementary Material 1. [file 12885_2026_15833_MOESM1_ESM.xlsx]

## Sheet: GSE21510
ID	adj.P.Val	P.Value	t	B	logFC	Gene.symbol	Gene.title
212942_s_at	8.63e-75	1.58e-79	38.5362	170.988	5.49238	CEMIP	cell migration inducing hyaluronan binding protein
227140_at	4.16e-72	1.52e-76	36.627	164.28	5.17071	INHBA	inhibin beta A subunit
239579_at	2.28e-68	1.25e-72	34.2379	155.342	4.12063	EPHX4	epoxide hydrolase 4
222549_at	3.94e-68	2.88e-72	34.0234	154.23	4.99283	CLDN1	claudin 1
214708_at	1.78e-65	1.62e-69	32.426	148.191	2.91653	SNTB1	syntrophin beta 1
212686_at	2.86e-65	3.14e-69	32.2632	147.347	3.55412	PPM1H	protein phosphatase, Mg2+/Mn2+ dependent 1H
209434_s_at	3.08e-65	3.94e-69	32.2071	146.959	3.16694	PPAT	phosphoribosyl pyrophosphate amidotransferase
213959_s_at	7.89e-65	1.15e-68	31.9435	146.235	2.55436	RPGRIP1L	RPGRIP1 like
214193_s_at	5.63e-63	9.26e-67	30.8833	141.588	2.84214	DIEXF	digestive organ expansion factor homolog (zebrafish)
225438_at	2.98e-62	5.45e-66	30.4625	140.088	3.91492	NUDCD1	NudC domain containing 1
227790_at	3.43e-62	6.9e-66	30.4066	139.828	2.45073	UBE3D	ubiquitin protein ligase E3D
219494_at	1.19e-61	2.61e-65	30.0932	138.47	3.44122	RAD54B	RAD54 homolog B (S. cerevisiae)
205135_s_at	1.54e-61	4.06e-65	29.9901	138.009	2.68262	NUFIP1	NUFIP1, FMR1 interacting protein 1
225806_at	2.02e-61	5.92e-65	29.9023	137.683	4.21614	AJUBA	ajuba LIM protein
204700_x_at	1.54e-61	4.18e-65	29.9833	137.679	2.63655	DIEXF	digestive organ expansion factor homolog (zebrafish)
219177_at	2.86e-61	8.88e-65	29.8077	136.927	2.32988	BRIX1	BRX1, biogenesis of ribosomes
230875_s_at	3.99e-61	1.31e-64	29.7168	136.7	4.23042	ATP11A	ATPase phospholipid transporting 11A
236471_at	1.36e-60	4.74e-64	29.4198	135.52	3.25652	NFE2L3	nuclear factor, erythroid 2 like 3
204699_s_at	4.82e-60	1.76e-63	29.1181	133.899	1.99503	DIEXF	digestive organ expansion factor homolog (zebrafish)
227475_at	6.77e-60	2.6e-63	29.0293	133.892	5.96804	FOXQ1	forkhead box Q1
205480_s_at	1.01e-59	4.06e-63	-28.9277	133.361	-2.10115	UGP2	UDP-glucose pyrophosphorylase 2
209891_at	2.58e-59	1.08e-62	28.7044	132.508	3.32886	SPC25	SPC25, NDC80 kinetochore complex component
241726_at	3.15e-59	1.38e-62	28.6492	132.263	4.04613
227801_at	1.13e-58	5.19e-62	28.351	130.941	3.03238	TRIM59	tripartite motif containing 59
1552619_a_at	1.51e-58	7.2e-62	28.2774	130.605	3.51719	ANLN	anillin actin binding protein
227928_at	9.77e-58	4.82e-61	27.8532	128.725	3.24821	PARPBP	PARP1 binding protein
223381_at	1.03e-57	5.26e-61	27.8341	128.582	3.65877	NUF2	NUF2, NDC80 kinetochore complex component
242905_at	1.01e-56	5.34e-60	27.3229	126.318	2.59864	PNO1	partner of NOB1 homolog
205282_at	2e-56	1.1e-59	27.1655	125.611	3.13375	LRP8	LDL receptor related protein 8
228754_at	3.08e-56	1.75e-59	27.064	124.986	4.25262	SLC6A6	solute carrier family 6 member 6
207003_at	3.75e-56	2.2e-59	-27.0143	124.752	-5.18561	GUCA2A	guanylate cyclase activator 2A
218252_at	5.94e-56	3.58e-59	26.908	124.175	3.39674	CKAP2	cytoskeleton associated protein 2
223949_at	1.07e-55	6.64e-59	26.7744	123.804	3.65451	TMPRSS3	transmembrane protease, serine 3
229221_at	1.37e-55	8.77e-59	26.7142	123.531	3.10864	CD44	CD44 molecule (Indian blood group)
235644_at	1.4e-55	9.2e-59	26.7039	123.487	2.96772	CCDC138	coiled-coil domain containing 138
204128_s_at	2.13e-55	1.48e-58	26.6012	123.009	3.09553	RFC3	replication factor C subunit 3
222500_at	1.96e-55	1.33e-58	26.6252	122.947	2.78088	PPIL1	peptidylprolyl isomerase like 1
209433_s_at	2.66e-55	1.9e-58	26.5482	122.668	3.16787	PPAT	phosphoribosyl pyrophosphate amidotransferase
231855_at	1.02e-54	7.67e-58	26.249	121.355	2.88312	KIAA1524	KIAA1524
235520_at	1.02e-54	7.6e-58	26.2506	121.342	2.5488	ZNF280C	zinc finger protein 280C
235476_at	1.35e-54	1.07e-57	26.1787	121.042	2.68051	TRIM59///IFT80	tripartite motif containing 59///intraflagellar transport 80
226177_at	1.35e-54	1.09e-57	-26.1739	120.881	-2.38388	GLTP	glycolipid transfer protein
212160_at	1.19e-54	9.17e-58	26.2108	120.72	2.26792	XPOT	exportin for tRNA
218875_s_at	2.16e-54	1.78e-57	26.0698	120.501	3.03959	FBXO5	F-box protein 5
217523_at	3.71e-54	3.12e-57	25.9505	119.976	3.2287	CD44	CD44 molecule (Indian blood group)
204286_s_at	4.03e-54	3.46e-57	25.9283	119.855	3.55996	PMAIP1	phorbol-12-myristate-13-acetate-induced protein 1
235088_at	4.4e-54	3.86e-57	25.9052	119.764	2.65061	C4orf46	chromosome 4 open reading frame 46
238898_at	5.86e-54	5.25e-57	25.8404	119.458	2.99351	FOXP4-AS1	FOXP4 antisense RNA 1
232238_at	7.39e-54	6.76e-57	25.787	119.205	3.22604	ASPM	abnormal spindle microtubule assembly
220171_x_at	9.07e-54	8.46e-57	25.7398	118.982	2.75423	GPALPP1	GPALPP motifs containing 1
209544_at	1.76e-53	1.67e-56	25.5964	118.298	2.39855	RIPK2	receptor interacting serine/threonine kinase 2
236026_at	1.94e-53	1.88e-56	25.572	118.186	3.10184	GPATCH2	G-patch domain containing 2
218602_s_at	3.11e-53	3.07e-56	25.4692	117.635	2.40371	HAUS6	HAUS augmin like complex subunit 6
228378_at	3.44e-53	3.47e-56	25.4437	117.574	2.64266	C12orf29	chromosome 12 open reading frame 29
45633_at	3.51e-53	3.59e-56	25.436	117.54	2.25843	GINS3	GINS complex subunit 3
37892_at	4.26e-53	4.44e-56	25.3916	117.302	4.38036	COL11A1	collagen type XI alpha 1 chain
234992_x_at	4.41e-53	4.68e-56	25.3809	117.264	2.05889	ECT2	epithelial cell transforming 2
234944_s_at	9.49e-53	1.02e-55	25.2176	116.491	2.30192	MTFR2	mitochondrial fission regulator 2
218513_at	9.97e-53	1.09e-55	25.2039	116.423	2.77303	TMA16	translation machinery associated 16 homolog
236817_at	1.21e-52	1.36e-55	25.1593	116.217	2.50353	ADAT2	adenosine deaminase, tRNA specific 2
222740_at	1.72e-52	1.98e-55	25.0802	115.804	3.81809	ATAD2	ATPase family, AAA domain containing 2
241734_at	1.74e-52	2.04e-55	25.0741	115.8	2.32584	SRFBP1	serum response factor binding protein 1
221258_s_at	1.74e-52	2.07e-55	25.0718	115.785	2.65611	KIF18A	kinesin family member 18A
1559977_a_at	1.45e-52	1.65e-55	-25.1185	115.69	-2.17158	SLC25A34	solute carrier family 25 member 34
219669_at	2.01e-52	2.42e-55	-25.0387	115.48	-5.13668	CD177	CD177 molecule
213459_at	2.27e-52	2.78e-55	25.0102	115.471	3.00736	RPL37A	ribosomal protein L37a
238482_at	2.94e-52	3.77e-55	24.9474	115.179	2.26838	KLF7	Kruppel like factor 7
212601_at	2.5e-52	3.11e-55	-24.9874	115.14	-2.91315	ZZEF1	zinc finger ZZ-type and EF-hand domain containing 1
235949_at	2.86e-52	3.61e-55	24.9564	115.041	2.10661	TTC26	tetratricopeptide repeat domain 26
209627_s_at	3.66e-52	4.76e-55	24.8994	114.87	2.62055	OSBPL3	oxysterol binding protein like 3
238021_s_at	4.34e-52	5.71e-55	24.8615	114.782	4.81331	CRNDE	colorectal neoplasia differentially expressed (non-protein coding)
241782_at	4.63e-52	6.18e-55	24.8453	114.654	2.95601	NEBL	nebulette
236837_x_at	4.9e-52	6.63e-55	24.831	114.58	3.15684	MIPEPP3	mitochondrial intermediate peptidase pseudogene 3
229886_at	5.28e-52	7.24e-55	24.8126	114.541	2.7475	C5orf34	chromosome 5 open reading frame 34
235266_at	6.41e-52	8.91e-55	24.77	114.322	2.53252	ATAD2	ATPase family, AAA domain containing 2
223229_at	7.31e-52	1.03e-54	24.7403	114.149	3.10815	UBE2T	ubiquitin conjugating enzyme E2 T
223556_at	9.53e-52	1.36e-54	24.683	113.902	2.91106	HELLS	helicase, lymphoid-specific
218712_at	1.07e-51	1.55e-54	24.6564	113.786	1.97487	C1orf109	chromosome 1 open reading frame 109
225520_at	1.08e-51	1.58e-54	24.6517	113.703	3.10436	LOC101928195///LOC100996643///MTHFD1L	methylenetetrahydrofolate dehydrogenase (NADP+ dependent) 1-like pseudogene///monofunctional C1-tetrahydrofolate synthase, mitochondrial-like///methylenetetrahydrofolate dehydrogenase (NADP+ dependent) 1-like
59631_at	1.23e-51	1.82e-54	24.6232	113.611	1.9557	TXNRD3NB///TXNRD3	thioredoxin reductase 3 neighbor///thioredoxin reductase 3
235026_at	1.74e-51	2.61e-54	24.5496	113.264	2.04323	C12orf66	chromosome 12 open reading frame 66
204252_at	2.09e-51	3.22e-54	24.5068	113.058	1.67842	CDK2	cyclin dependent kinase 2
564_at	1.88e-51	2.86e-54	-24.531	113.002	-2.78759	GNA11	G protein subunit alpha 11
234660_s_at	2.37e-51	3.68e-54	24.4791	112.917	2.32353	DIS3	DIS3 homolog, exosome endoribonuclease and 3'-5' exoribonuclease
210175_at	2.53e-51	3.97e-54	24.4635	112.847	2.89444	GCFC2	GC-rich sequence DNA-binding factor 2
209147_s_at	2.55e-51	4.06e-54	-24.459	112.592	-2.73426	PLPP1	phospholipid phosphatase 1
AFFX-r2-Ec-bioD-5_at	4.08e-51	6.57e-54	24.3608	112.259	7.33888
229215_at	5.94e-51	9.68e-54	24.2822	111.927	4.35229	ASCL2	achaete-scute family bHLH transcription factor 2
229899_s_at	6.14e-51	1.01e-53	24.2734	111.901	2.64531	ZFAS1	ZNFX1 antisense RNA 1
219531_at	6.69e-51	1.11e-53	24.2537	111.82	2.35013	CEP72	centrosomal protein 72
238075_at	1.61e-50	2.72e-53	24.0729	110.908	2.28704	CHEK1	checkpoint kinase 1
205194_at	2.14e-50	3.66e-53	24.0126	110.633	2.57706	PSPH	phosphoserine phosphatase
218479_s_at	2.14e-50	3.68e-53	24.0117	110.63	2.22083	XPO4	exportin 4
222360_at	3.03e-50	5.32e-53	23.9372	110.217	2.28452	DPH5	diphthamide biosynthesis 5
202422_s_at	3.56e-50	6.31e-53	23.9027	110.087	3.33569	ACSL4	acyl-CoA synthetase long-chain family member 4
207504_at	3e-50	5.21e-53	-23.9413	110.023	-3.05714	CA7	carbonic anhydrase 7
210802_s_at	4.61e-50	8.35e-53	23.8463	109.813	2.17105	DIMT1	DIM1 dimethyladenosine transferase 1 homolog
205125_at	3.85e-50	6.89e-53	-23.8849	109.759	-2.2498	PLCD1	phospholipase C delta 1
228955_at	4.96e-50	9.08e-53	23.8295	109.729	3.19865	LRP8	LDL receptor related protein 8
206613_s_at	7.65e-50	1.41e-52	23.7406	109.29	2.72004	TAF1A	TATA-box binding protein associated factor, RNA polymerase I subunit A
1557331_at	1.02e-49	1.92e-52	23.6788	108.983	1.3597	POLR1B	RNA polymerase I subunit B
213320_at	1.02e-49	1.92e-52	23.6794	108.851	2.70669	PRMT3	protein arginine methyltransferase 3
234985_at	1.51e-49	2.9e-52	23.597	108.576	3.30237	LDLRAD3	low density lipoprotein receptor class A domain containing 3
205200_at	1.33e-49	2.53e-52	-23.6238	108.474	-3.1288	EXOSC7///CLEC3B	exosome component 7///C-type lectin domain family 3 member B
227921_at	1.77e-49	3.43e-52	23.5631	108.406	3.01986	LOC105379499///FLJ45482	uncharacterized LOC105379499///uncharacterized LOC645566
201479_at	1.8e-49	3.53e-52	23.5574	108.177	2.4417	MIR664B///SNORA56///DKC1	microRNA 664b///small nucleolar RNA, H/ACA box 56///dyskerin pseudouridine synthase 1
201751_at	2.04e-49	4.06e-52	-23.5296	108.09	-2.33373	JOSD1	Josephin domain containing 1
226438_at	2.32e-49	4.72e-52	23.4995	108.055	3.15909	SNTB1	syntrophin beta 1
228280_at	2.04e-49	4.03e-52	23.5312	107.999	2.74779	ZC3HAV1L	zinc finger CCCH-type containing, antiviral 1 like
204702_s_at	2.26e-49	4.55e-52	23.5069	107.994	2.88431	NFE2L3	nuclear factor, erythroid 2 like 3
224836_at	2.35e-49	4.82e-52	-23.4954	107.903	-3.41944	TP53INP2	tumor protein p53 inducible nuclear protein 2
224721_at	2.55e-49	5.28e-52	23.4773	107.801	1.53424	WDR75	WD repeat domain 75
225295_at	2.7e-49	5.62e-52	23.4647	107.755	3.45966	SLC39A10	solute carrier family 39 member 10
219650_at	4.04e-49	8.58e-52	23.3805	107.492	2.40657	ERCC6L	ERCC excision repair 6 like, spindle assembly checkpoint helicase
203957_at	3.51e-49	7.38e-52	23.4104	107.48	1.81514	E2F6	E2F transcription factor 6
205421_at	5.55e-49	1.2e-51	23.3142	107.118	3.71144	SLC22A3	solute carrier family 22 member 3
40562_at	5.53e-49	1.18e-51	-23.3165	107.011	-2.76196	GNA11	G protein subunit alpha 11
209172_s_at	6.76e-49	1.47e-51	23.2734	106.938	2.54216	CENPF	centromere protein F
235008_at	1.3e-48	2.85e-51	23.1425	106.29	3.65782
206550_s_at	1.51e-48	3.35e-51	23.1106	106.019	2.14418	NUP155	nucleoporin 155
203256_at	1.76e-48	3.93e-51	23.079	105.961	3.06438	CDH3	cadherin 3
203798_s_at	1.89e-48	4.24e-51	23.0639	105.867	3.38868	VSNL1	visinin like 1
226651_at	2.47e-48	5.64e-51	23.0078	105.603	2.75546	HOMER1	homer scaffolding protein 1
235436_at	2.49e-48	5.74e-51	23.0044	105.592	1.78902	DDX31	DEAD-box helicase 31
204127_at	2.46e-48	5.59e-51	23.0096	105.464	3.29218	RFC3	replication factor C subunit 3
209835_x_at	2.97e-48	6.95e-51	22.9666	105.406	2.4762	CD44	CD44 molecule (Indian blood group)
222837_s_at	2.78e-48	6.46e-51	22.9811	105.351	2.44216	NAA15	N(alpha)-acetyltransferase 15, NatA auxiliary subunit
234863_x_at	3.47e-48	8.19e-51	22.9343	105.242	1.9527	FBXO5	F-box protein 5
223898_at	3.53e-48	8.39e-51	22.9295	105.178	2.43169	ZNF670	zinc finger protein 670
1554020_at	3.82e-48	9.16e-51	22.9124	105.133	2.60291	BICD1	BICD cargo adaptor 1
225190_x_at	4.37e-48	1.06e-50	22.8844	104.945	1.15148	RPL35A	ribosomal protein L35a
235846_at	4.66e-48	1.14e-50	22.8691	104.841	2.33062	FSBP///RAD54B	fibrinogen silencer binding protein///RAD54 homolog B (S. cerevisiae)
227220_at	4.6e-48	1.12e-50	22.8731	104.801	2.68678	NFXL1	nuclear transcription factor, X-box binding like 1
225399_at	5.07e-48	1.25e-50	22.851	104.801	2.37666	TSEN15	tRNA splicing endonuclease subunit 15
201739_at	6.06e-48	1.52e-50	-22.8131	104.617	-3.16295	SGK1	serum/glucocorticoid regulated kinase 1
238599_at	7.34e-48	1.85e-50	22.7742	104.414	2.61002	IRAK1BP1	interleukin 1 receptor associated kinase 1 binding protein 1
1553810_a_at	6.04e-48	1.5e-50	22.815	104.333	1.8675	KIAA1524	KIAA1524
1554768_a_at	8.23e-48	2.09e-50	22.7503	104.287	3.00626	MAD2L1	MAD2 mitotic arrest deficient-like 1 (yeast)
218782_s_at	9.68e-48	2.48e-50	22.717	104.142	2.87043	ATAD2	ATPase family, AAA domain containing 2
1555920_at	9.71e-48	2.51e-50	22.715	104.125	2.86797	CBX3	chromobox 3
221685_s_at	1.18e-47	3.06e-50	22.6757	103.873	2.36673	SPDL1	spindle apparatus coiled-coil protein 1
206316_s_at	1.36e-47	3.55e-50	22.6468	103.781	2.2113	KNTC1	kinetochore associated 1
222608_s_at	1.48e-47	3.91e-50	22.6282	103.639	4.30375	ANLN	anillin actin binding protein
AFFX-HUMISGF3A/M97935_MA_at	1.48e-47	3.93e-50	22.6269	103.561	2.86543	STAT1	signal transducer and activator of transcription 1
242317_at	1.58e-47	4.23e-50	-22.6127	103.509	-3.44465	HIGD1A	HIG1 hypoxia inducible domain family member 1A
209309_at	2.04e-47	5.52e-50	22.5606	103.331	3.63318	AZGP1	alpha-2-glycoprotein 1, zinc-binding
1553244_at	1.58e-47	4.24e-50	22.6124	103.282	1.97049	FANCB	Fanconi anemia complementation group B
228033_at	2.41e-47	6.56e-50	22.527	103.172	3.31954	E2F7	E2F transcription factor 7
222757_s_at	2.91e-47	8.03e-50	22.4879	102.969	2.74192	ZAK	sterile alpha motif and leucine zipper containing kinase AZK
218512_at	2.65e-47	7.27e-50	22.5071	102.854	2.15781	WDR12	WD repeat domain 12
203284_s_at	3.77e-47	1.06e-49	22.4333	102.611	2.86798	HS2ST1	heparan sulfate 2-O-sulfotransferase 1
1552427_at	3.56e-47	9.9e-50	22.4471	102.603	1.61724	ZNF485	zinc finger protein 485
225237_s_at	3.77e-47	1.06e-49	22.4333	102.584	1.98345	MSI2	musashi RNA binding protein 2
224315_at	4.4e-47	1.26e-49	22.3998	102.521	2.36184	DDX20	DEAD-box helicase 20
229243_at	4.4e-47	1.26e-49	22.4003	102.503	2.47846
225904_at	4.29e-47	1.22e-49	22.4069	102.475	2.29478	CCSAP	centriole, cilia and spindle associated protein
228401_at	4.59e-47	1.33e-49	22.3902	102.433	2.9778	ATAD2	ATPase family, AAA domain containing 2
225807_at	4.82e-47	1.4e-49	22.3795	102.313	2.11019	AJUBA	ajuba LIM protein
222666_s_at	5.15e-47	1.51e-49	22.3656	102.307	1.91528	RCL1	RNA terminal phosphate cyclase like 1
208368_s_at	5.9e-47	1.74e-49	22.338	101.942	2.14153	BRCA2	BRCA2, DNA repair associated
219294_at	8.89e-47	2.63e-49	22.2574	101.756	2.49911	CENPQ	centromere protein Q
222632_s_at	1.18e-46	3.52e-49	22.201	101.497	2.46048	LZTFL1	leucine zipper transcription factor like 1
209420_s_at	1.18e-46	3.54e-49	-22.1999	101.332	-3.09155	SMPD1	sphingomyelin phosphodiesterase 1
222680_s_at	1.47e-46	4.45e-49	22.156	101.266	2.30429	DTL	denticleless E3 ubiquitin protein ligase homolog
239577_at	1.58e-46	4.78e-49	22.1421	101.186	3.36414
208152_s_at	1.61e-46	4.93e-49	22.1363	101.021	1.97033	DDX21	DEAD-box helicase 21
244822_at	1.91e-46	5.88e-49	22.1023	100.969	2.34737	GART	phosphoribosylglycinamide formyltransferase, phosphoribosylglycinamide synthetase, phosphoribosylaminoimidazole synthetase
213766_x_at	2.05e-46	6.33e-49	-22.0882	100.865	-2.72278	GNA11	G protein subunit alpha 11
226943_at	2.2e-46	6.89e-49	22.0718	100.831	2.09059	C12orf73	chromosome 12 open reading frame 73
218911_at	2.32e-46	7.33e-49	22.0599	100.769	2.74117	YEATS4	YEATS domain containing 4
213944_x_at	2.28e-46	7.16e-49	-22.0644	100.658	-1.78596	GNA11	G protein subunit alpha 11
206205_at	2.6e-46	8.33e-49	22.0351	100.641	2.17943	MPHOSPH9	M-phase phosphoprotein 9
211712_s_at	2.18e-46	6.77e-49	22.0751	100.621	2.00378	ANXA9	annexin A9
214061_at	2.74e-46	8.81e-49	22.0243	100.577	2.40755	TBC1D31	TBC1 domain family member 31
1553979_at	2.6e-46	8.33e-49	22.0351	100.437	2.13803	ZNF121	zinc finger protein 121
230944_at	3.2e-46	1.04e-48	21.9923	100.389	2.04936	C6orf223	chromosome 6 open reading frame 223
235039_x_at	3.11e-46	1.01e-48	21.9986	100.381	1.97828	LIN9	lin-9 DREAM MuvB core complex component
216497_at	3.29e-46	1.08e-48	21.9856	100.277	2.03765
234733_s_at	4.1e-46	1.35e-48	21.9425	100.111	2.05202	FANCM	Fanconi anemia complementation group M
207845_s_at	4.29e-46	1.42e-48	21.9325	100.108	2.80261	ANAPC10	anaphase promoting complex subunit 10
215450_at	4.98e-46	1.66e-48	21.9032	99.9483	2.32329	SNRPE	small nuclear ribonucleoprotein polypeptide E
226448_at	5.02e-46	1.68e-48	21.9002	99.9357	2.15295	MIR1182///FAM89A	microRNA 1182///family with sequence similarity 89 member A
211952_at	5.55e-46	1.87e-48	21.8801	99.8333	2.85305	IPO5	importin 5
222506_at	5.91e-46	2.01e-48	21.8659	99.7434	2.09517	LMBR1	limb development membrane protein 1
224654_at	5.81e-46	1.97e-48	21.8701	99.6303	2.16653	DDX21	DEAD-box helicase 21
223096_at	8.36e-46	2.86e-48	21.7987	99.2913	2.1095	NOP58	NOP58 ribonucleoprotein
221513_s_at	8.46e-46	2.92e-48	21.7942	99.287	2.16808	ALG11///UTP14A///UTP14C	ALG11, alpha-1,2-mannosyltransferase///UTP14A small subunit processome component///UTP14, small subunit processome component homolog C (S. cerevisiae)
222843_at	8.77e-46	3.05e-48	21.7863	99.2361	2.72435	FIGNL1	fidgetin like 1
201111_at	8.46e-46	2.92e-48	21.7946	99.2213	3.30255	CSE1L	chromosome segregation 1 like
220651_s_at	1.07e-45	3.73e-48	21.748	99.1264	2.60853	MCM10	minichromosome maintenance 10 replication initiation factor
201947_s_at	1.12e-45	3.92e-48	21.7382	99.0732	1.52341	CCT2	chaperonin containing TCP1 subunit 2
218842_at	1.18e-45	4.18e-48	21.7262	98.9708	2.12598	RPAP3	RNA polymerase II associated protein 3
205156_s_at	1.25e-45	4.47e-48	21.7133	98.9677	1.45173	ASIC1	acid sensing ion channel subunit 1
224714_at	1.24e-45	4.4e-48	21.7161	98.7985	2.28545	NIFK	nucleolar protein interacting with the FHA domain of MKI67
219000_s_at	1.44e-45	5.17e-48	21.6854	98.7954	2.77324	DSCC1	DNA replication and sister chromatid cohesion 1
205053_at	1.48e-45	5.32e-48	21.68	98.7207	2.59002	PRIM1	primase (DNA) subunit 1
209642_at	1.83e-45	6.64e-48	21.6376	98.5736	3.16364	BUB1	BUB1 mitotic checkpoint serine/threonine kinase
204320_at	1.8e-45	6.53e-48	21.641	98.5304	3.54721	COL11A1	collagen type XI alpha 1 chain
222962_s_at	1.91e-45	6.97e-48	21.6284	98.433	1.91924	MCM10	minichromosome maintenance 10 replication initiation factor
229274_at	2.06e-45	7.56e-48	21.613	98.3937	2.47485	GNAS	GNAS complex locus
219502_at	2.4e-45	8.9e-48	21.5818	98.254	2.19374	NEIL3	nei like DNA glycosylase 3
1565868_at	2.15e-45	7.94e-48	21.6036	98.2402	1.9486	CD44	CD44 molecule (Indian blood group)
205739_x_at	2.72e-45	1.01e-47	21.5571	98.1517	2.45724	ZNF107	zinc finger protein 107
206261_at	2.86e-45	1.08e-47	21.5456	98.0902	2.43722	ZNF239	zinc finger protein 239
219460_s_at	2.83e-45	1.06e-47	-21.5486	97.9532	-1.55598	TMEM127	transmembrane protein 127
216228_s_at	3.26e-45	1.23e-47	21.5197	97.8969	2.33533	WDHD1	WD repeat and HMG-box DNA binding protein 1
230336_at	3.72e-45	1.42e-47	21.4935	97.7099	1.90069
204248_at	3.96e-45	1.51e-47	-21.4808	97.6434	-2.99228	GNA11	G protein subunit alpha 11
204709_s_at	4.46e-45	1.72e-47	21.4564	97.6231	3.11375	KIF23	kinesin family member 23
223575_at	4.46e-45	1.72e-47	21.4569	97.6098	1.94449	KIAA1549	KIAA1549
233713_at	4.96e-45	1.92e-47	21.4354	97.4519	2.69313
204886_at	5.22e-45	2.04e-47	21.424	97.4259	2.68381	PLK4	polo like kinase 4
235363_at	5.82e-45	2.29e-47	21.4026	97.3409	2.24864
218768_at	5.06e-45	1.97e-47	21.431	97.3356	1.73841	NUP107	nucleoporin 107
212014_x_at	5.9e-45	2.33e-47	21.399	97.3232	2.29556	CD44	CD44 molecule (Indian blood group)
230998_at	6.18e-45	2.46e-47	21.3886	97.2617	2.40698	CBX3	chromobox 3
1555758_a_at	6.62e-45	2.65e-47	21.3745	97.1946	3.0113	CDKN3	cyclin dependent kinase inhibitor 3
243646_at	6.06e-45	2.41e-47	21.393	97.1711	2.03667
204728_s_at	7.56e-45	3.06e-47	21.3478	97.0116	2.38265	WDHD1	WD repeat and HMG-box DNA binding protein 1
205296_at	7.8e-45	3.17e-47	21.3411	96.9898	2.2797	RBL1	RB transcriptional corepressor like 1
230516_at	7.56e-45	3.05e-47	21.3479	96.9707	2.02759	MALSU1	mitochondrial assembly of ribosomal large subunit 1
223403_s_at	9.62e-45	3.92e-47	21.3005	96.7059	2.12039	POLR1B	RNA polymerase I subunit B
236641_at	1.09e-44	4.47e-47	21.2757	96.6707	2.91398	KIF14	kinesin family member 14
210559_s_at	1.11e-44	4.55e-47	21.2723	96.6175	3.10386	CDK1	cyclin dependent kinase 1
204727_at	1.14e-44	4.71e-47	21.2659	96.4198	2.20416	WDHD1	WD repeat and HMG-box DNA binding protein 1
218352_at	1.44e-44	6.03e-47	21.2194	96.3781	2.93202	RCBTB1	RCC1 and BTB domain containing protein 1
205648_at	1.42e-44	5.91e-47	21.223	96.3744	2.16262	WNT2	Wnt family member 2
1553229_at	1.39e-44	5.78e-47	21.2273	96.2535	2.35528	ZNF572	zinc finger protein 572
227161_at	1.68e-44	7.07e-47	21.1893	96.2125	1.65947	NOM1	nucleolar protein with MIF4G domain 1
225106_s_at	1.81e-44	7.69e-47	21.1735	96.134	1.83907	OGFOD1	2-oxoglutarate and iron dependent oxygenase domain containing 1
209019_s_at	1.78e-44	7.51e-47	-21.178	96.0485	-2.3647	PINK1	PTEN induced putative kinase 1
238504_at	2.04e-44	8.73e-47	21.1496	96.0048	2.17228	SDHAF4	succinate dehydrogenase complex assembly factor 4
222937_s_at	1.88e-44	8.03e-47	-21.1654	95.9611	-1.74745	MMP28	matrix metallopeptidase 28
229433_at	2.31e-44	1e-46	21.1235	95.8713	1.77911	RBM26	RNA binding motif protein 26
1556055_at	2.21e-44	9.51e-47	21.1334	95.835	2.60646
242283_at	2.53e-44	1.1e-46	21.1061	95.7394	2.5228	DNAH14	dynein axonemal heavy chain 14
225470_at	2.28e-44	9.86e-47	21.1267	95.7305	2.09716	NUP35	nucleoporin 35
210530_s_at	2.79e-44	1.24e-46	21.0829	95.6554	1.83832	NR2C1	nuclear receptor subfamily 2 group C member 1
219208_at	2.55e-44	1.12e-46	21.1024	95.6482	2.04292	FBXO11	F-box protein 11
229751_s_at	2.79e-44	1.25e-46	21.0825	95.6452	1.98981	PUS7L	pseudouridylate synthase 7 like
1555243_x_at	2.79e-44	1.25e-46	21.0826	95.6446	2.54703	C8orf59	chromosome 8 open reading frame 59
235052_at	2.69e-44	1.19e-46	21.0918	95.6008	2.09163	ZNF792	zinc finger protein 792
215948_x_at	3.06e-44	1.38e-46	21.064	95.5093	2.32276	ZMYM5	zinc finger MYM-type containing 5
205950_s_at	3.22e-44	1.45e-46	-21.0538	95.5024	-6.35288	CA1	carbonic anhydrase 1
205392_s_at	2.94e-44	1.32e-46	-21.0722	95.4548	-2.00065	CCL15-CCL14///CCL14	CCL15-CCL14 readthrough (NMD candidate)///C-C motif chemokine ligand 14
1570482_at	2.53e-44	1.11e-46	21.1051	95.4491	2.57609
204353_s_at	3.42e-44	1.55e-46	21.0412	95.4342	2.27002	POT1	protection of telomeres 1
229706_at	3.73e-44	1.7e-46	21.0242	95.2825	1.95063	TCERG1	transcription elongation regulator 1
242299_at	4.33e-44	1.98e-46	20.9958	95.0638	2.50421
233341_s_at	4.76e-44	2.19e-46	20.9764	95.0439	1.60309	POLR1B	RNA polymerase I subunit B
219003_s_at	4.83e-44	2.24e-46	20.9727	95.0138	2.28072	MANEA	mannosidase endo-alpha
226473_at	5.07e-44	2.37e-46	20.9622	94.9973	2.10836	CBX2	chromobox 2
218239_s_at	4.65e-44	2.13e-46	20.9815	94.9735	1.77642	GTPBP4	GTP binding protein 4
224523_s_at	5.07e-44	2.35e-46	20.9631	94.9645	2.71411	CMSS1	cms1 ribosomal small subunit homolog (yeast)
225439_at	5.38e-44	2.52e-46	20.9503	94.8354	3.11603	NUDCD1	NudC domain containing 1
227751_at	6.11e-44	2.87e-46	20.9257	94.7145	2.41274	PDCD5	programmed cell death 5
207530_s_at	6.78e-44	3.21e-46	-20.905	94.7053	-1.59227	CDKN2B	cyclin dependent kinase inhibitor 2B
225082_at	6.68e-44	3.15e-46	20.9084	94.5808	1.57045	CPSF3	cleavage and polyadenylation specific factor 3
218719_s_at	7.8e-44	3.71e-46	20.8779	94.5673	1.53793	GINS3	GINS complex subunit 3
226353_at	8.87e-44	4.25e-46	-20.8525	94.421	-2.29776	SPPL2A	signal peptide peptidase like 2A
225088_at	8.13e-44	3.88e-46	20.8695	94.4006	1.94655	FOPNL	FGFR1OP N-terminal like
231895_at	9.8e-44	4.71e-46	20.8332	94.3188	2.26198	SASS6	SAS-6 centriolar assembly protein
225047_at	1.01e-43	4.89e-46	20.8264	94.2919	2.36132	NUP58	nucleoporin 58
203214_x_at	1.2e-43	5.8e-46	20.7945	94.1048	2.80189	CDK1	cyclin dependent kinase 1
209373_at	1.29e-43	6.29e-46	-20.7791	94.0318	-4.09054	MALL	mal, T-cell differentiation protein like
212621_at	1.3e-43	6.37e-46	20.7768	94.0249	2.43303	NEMP1	nuclear envelope integral membrane protein 1
205395_s_at	1.31e-43	6.42e-46	20.7753	93.9862	2.32341	MRE11A	MRE11 homolog A, double strand break repair nuclease
217346_at	1.46e-43	7.18e-46	20.7544	93.886	2.24166
1557119_a_at	1.57e-43	7.76e-46	-20.7399	93.7035	-2.08914	ZNF575	zinc finger protein 575
219037_at	1.66e-43	8.24e-46	20.7288	93.663	2.11804	RRP15	ribosomal RNA processing 15 homolog
226404_at	1.82e-43	9.07e-46	20.7108	93.6618	2.60406	RBM39	RNA binding motif protein 39
202036_s_at	1.96e-43	9.83e-46	-20.696	93.5953	-1.72698	SFRP1	secreted frizzled related protein 1
204023_at	1.91e-43	9.52e-46	20.7019	93.5228	2.32692	RFC4	replication factor C subunit 4
210511_s_at	2.09e-43	1.05e-45	20.6834	93.4711	2.57597	INHBA	inhibin beta A subunit
214679_x_at	2.13e-43	1.07e-45	-20.6796	93.4044	-2.21728	GNA11	G protein subunit alpha 11
200037_s_at	2.37e-43	1.21e-45	20.658	93.3679	1.92561	CBX3	chromobox 3
214665_s_at	2.47e-43	1.26e-45	-20.6499	93.341	-1.99072	CHP1	calcineurin like EF-hand protein 1
228047_at	2.14e-43	1.08e-45	20.6777	93.2729	2.14927	SNORA72	small nucleolar RNA, H/ACA box 72
229812_at	2.98e-43	1.53e-45	20.6134	93.1359	2.13934	USP48	ubiquitin specific peptidase 48
232596_at	2.78e-43	1.42e-45	20.6272	93.0654	1.8283	DIAPH3	diaphanous related formin 3
218663_at	3.43e-43	1.77e-45	20.5864	92.9959	2.52312	NCAPG	non-SMC condensin I complex subunit G
205394_at	3.51e-43	1.81e-45	20.5818	92.9889	2.80892	CHEK1	checkpoint kinase 1
203367_at	3.94e-43	2.05e-45	20.5593	92.8671	2.44275	DUSP14	dual specificity phosphatase 14
201049_s_at	4.02e-43	2.09e-45	20.5552	92.8166	0.655744	RPS18	ribosomal protein S18
223570_at	4.77e-43	2.5e-45	20.5226	92.6664	2.02125	MCM10	minichromosome maintenance 10 replication initiation factor
203316_s_at	5.35e-43	2.81e-45	20.5009	92.5026	1.91022	SNRPE	small nuclear ribonucleoprotein polypeptide E
217207_s_at	5.6e-43	2.95e-45	-20.4915	92.4269	-3.16944	BTNL3	butyrophilin like 3
215629_s_at	6.88e-43	3.66e-45	20.4516	92.2636	3.33075	MIR15A///DLEU2L///DLEU2	microRNA 15a///deleted in lymphocytic leukemia 2-like///deleted in lymphocytic leukemia 2 (non-protein coding)
240045_at	7.15e-43	3.82e-45	20.4438	92.2435	2.48183
242228_at	6.42e-43	3.41e-45	20.465	92.0096	1.99381	BICD1	BICD cargo adaptor 1
1556348_at	5.95e-43	3.14e-45	20.4798	91.9786	1.65433	HEATR1	HEAT repeat containing 1
208394_x_at	7.37e-43	3.95e-45	20.4375	91.9389	1.88609	ESM1	endothelial cell specific molecule 1
203565_s_at	1.07e-42	5.74e-45	20.3682	91.839	2.11093	MNAT1	MNAT1, CDK activating kinase assembly factor
209595_at	1.24e-42	6.74e-45	20.3385	91.6768	2.0668	GTF2F2	general transcription factor IIF subunit 2
226064_s_at	1.22e-42	6.59e-45	20.3428	91.6759	2.16312	DGAT2	diacylglycerol O-acyltransferase 2
201624_at	1.24e-42	6.73e-45	20.339	91.5858	2.01108	DARS	aspartyl-tRNA synthetase
201013_s_at	1.33e-42	7.26e-45	20.3248	91.5117	2.15822	PAICS	phosphoribosylaminoimidazole carboxylase; phosphoribosylaminoimidazolesuccinocarboxamide synthase
201014_s_at	1.6e-42	8.75e-45	20.2904	91.31	2.67869	PAICS	phosphoribosylaminoimidazole carboxylase; phosphoribosylaminoimidazolesuccinocarboxamide synthase
223746_at	1.68e-42	9.2e-45	20.2811	91.2897	2.75743	STK4	serine/threonine kinase 4
200834_s_at	2.06e-42	1.15e-44	20.2407	91.1523	1.38665	RPS21	ribosomal protein S21
200063_s_at	2.06e-42	1.15e-44	20.2405	91.1492	1.05469	NPM1	nucleophosmin
221514_at	1.94e-42	1.07e-44	20.2537	91.1331	2.57529	UTP14A	UTP14A small subunit processome component
202666_s_at	1.98e-42	1.09e-44	20.2497	91.0824	1.90731	ACTL6A	actin like 6A
202364_at	2.34e-42	1.31e-44	-20.2159	90.9943	-2.28396	MXI1	MAX interactor 1, dimerization protein
218349_s_at	2.38e-42	1.34e-44	20.2124	90.9778	2.25634	ZWILCH	zwilch kinetochore protein
209709_s_at	2.62e-42	1.48e-44	20.1939	90.9018	2.92467	HMMR	hyaluronan mediated motility receptor
AFFX-r2-P1-cre-5_at	2.34e-42	1.3e-44	20.217	90.8497	8.18545
231871_at	3.2e-42	1.81e-44	20.1569	90.6942	2.31184	GPR180	G protein-coupled receptor 180
201651_s_at	3.37e-42	1.92e-44	-20.1459	90.6424	-1.97464	PACSIN2	protein kinase C and casein kinase substrate in neurons 2
1554067_at	3.34e-42	1.89e-44	20.1483	90.6298	2.53029	C12orf66	chromosome 12 open reading frame 66
218244_at	4.17e-42	2.38e-44	20.106	90.3799	2.1413	NOL8	nucleolar protein 8
213793_s_at	4.89e-42	2.81e-44	20.0758	90.2251	2.54258	HOMER1	homer scaffolding protein 1
231311_at	5.01e-42	2.89e-44	20.0706	90.1377	2.32017
203989_x_at	4.65e-42	2.66e-44	20.0855	90.1202	2.11657	F2R	coagulation factor II thrombin receptor
209453_at	5.59e-42	3.23e-44	-20.05	90.0255	-2.24692	SLC9A1	solute carrier family 9 member A1
219661_at	6.86e-42	3.98e-44	20.0118	89.91	1.6949	RANBP17	RAN binding protein 17
228201_at	7.6e-42	4.44e-44	19.9918	89.7772	2.24922	ARL13B	ADP ribosylation factor like GTPase 13B
201873_s_at	7.63e-42	4.47e-44	19.9906	89.6961	2.23769	ABCE1	ATP binding cassette subfamily E member 1
AFFX-r2-P1-cre-3_at	7.19e-42	4.18e-44	20.0027	89.6734	8.34189
201139_s_at	7.84e-42	4.6e-44	19.9851	89.6668	1.81288	SSB	Sjogren syndrome antigen B
222607_s_at	9.31e-42	5.48e-44	19.9531	89.5971	2.27599	DIS3	DIS3 homolog, exosome endoribonuclease and 3'-5' exoribonuclease
1555501_s_at	9.44e-42	5.6e-44	19.9493	89.5757	1.92125	RSRC1	arginine and serine rich coiled-coil 1
226444_at	9.55e-42	5.68e-44	19.9466	89.5621	3.0033	LOC107985971	uncharacterized LOC107985971
232291_at	9.34e-42	5.52e-44	19.9519	89.5535	2.7143	MIR17HG///MIR92A1///MIR20A///MIR19B1///MIR19A///MIR18A///MIR17	miR-17-92a-1 cluster host gene///microRNA 92a-1///microRNA 20a///microRNA 19b-1///microRNA 19a///microRNA 18a///microRNA 17
227545_at	9.85e-42	5.87e-44	19.9405	89.5181	2.42236	BARD1	BRCA1 associated RING domain 1
218726_at	9.97e-42	5.96e-44	19.9377	89.514	2.02133	HJURP	Holliday junction recognition protein
213941_x_at	1.09e-41	6.53e-44	19.921	89.4029	0.8601	RPS7	ribosomal protein S7
218104_at	1.05e-41	6.32e-44	19.927	89.3602	1.61063	TEX10	testis expressed 10
204822_at	1.2e-41	7.27e-44	19.9014	89.3134	3.10186	TTK	TTK protein kinase
230165_at	1.22e-41	7.42e-44	19.8975	89.294	2.74207	SGO2	shugoshin 2
236580_at	1.17e-41	7.06e-44	19.9068	89.2783	1.05218
208775_at	1.28e-41	7.8e-44	19.8885	89.2386	1.14915	XPO1	exportin 1
1555241_at	1.28e-41	7.78e-44	19.8889	89.2234	2.46695	C8orf59	chromosome 8 open reading frame 59
212593_s_at	1.32e-41	8.07e-44	-19.8823	89.2118	-1.79387	MIR4680///PDCD4	microRNA 4680///programmed cell death 4 (neoplastic transformation inhibitor)
220011_at	1.32e-41	8.13e-44	19.881	89.1859	1.62891	AUNIP	aurora kinase A and ninein interacting protein
226479_at	1.41e-41	8.72e-44	19.8682	89.126	2.44231	KBTBD6	kelch repeat and BTB domain containing 6
238662_at	1.48e-41	9.21e-44	19.8581	89.08	2.16567	DPH6	diphthamine biosynthesis 6
218557_at	1.4e-41	8.6e-44	19.8706	89.0447	1.82254	NIT2	nitrilase family member 2
220459_at	1.47e-41	9.1e-44	19.8603	88.9125	2.03531	MCM3AP-AS1	MCM3AP antisense RNA 1
209874_x_at	1.6e-41	9.96e-44	-19.8439	88.9061	-1.52897	CNNM2	cyclin and CBS domain divalent metal cation transport mediator 2
218710_at	1.73e-41	1.08e-43	19.8286	88.8483	2.06918	TTC27	tetratricopeptide repeat domain 27
232105_at	1.92e-41	1.21e-43	19.8084	88.7467	2.37593	BLACAT1	bladder cancer associated transcript 1 (non-protein coding)
228281_at	2.19e-41	1.39e-43	19.7835	88.6687	1.98333	DDIAS	DNA damage induced apoptosis suppressor
205976_at	1.82e-41	1.14e-43	19.8192	88.6523	2.19602	FASTKD2	FAST kinase domains 2
1556656_at	2.09e-41	1.32e-43	19.7923	88.6155	2.23986
1566766_a_at	2.52e-41	1.61e-43	19.7566	88.5172	2.38493	MACC1	metastasis associated in colon cancer 1
218889_at	2.42e-41	1.54e-43	19.7639	88.491	2.49822	NOC3L	NOC3 like DNA replication regulator
220658_s_at	2.21e-41	1.41e-43	19.7809	88.4873	2.23311	ARNTL2	aryl hydrocarbon receptor nuclear translocator like 2
206109_at	2.87e-41	1.84e-43	19.732	88.3449	1.78745	FUT1	fucosyltransferase 1 (H blood group)
217092_x_at	3e-41	1.93e-43	19.7235	88.3336	1.15092
228680_at	3.03e-41	1.95e-43	19.7211	88.3295	2.06784	KIF3A	kinesin family member 3A
218218_at	3.05e-41	1.97e-43	-19.7192	88.2516	-2.78002	APPL2	adaptor protein, phosphotyrosine interacting with PH domain and leucine zipper 2
205761_s_at	3.31e-41	2.15e-43	19.7032	88.2361	2.06798	DUS4L	dihydrouridine synthase 4 like
232488_at	3.05e-41	1.97e-43	-19.7194	88.2331	-2.02036	PHYKPL	5-phosphohydroxy-L-lysine phospho-lyase
204033_at	3.71e-41	2.42e-43	19.6817	88.0924	2.86097	TRIP13	thyroid hormone receptor interactor 13
205284_at	4.3e-41	2.81e-43	19.6545	87.9339	1.61594	URB2	URB2 ribosome biogenesis 2 homolog (S. cerevisiae)
229103_at	3.25e-41	2.11e-43	19.7068	87.8584	1.76781	LOC101929777///WNT3	uncharacterized LOC101929777///Wnt family member 3
226254_s_at	4.79e-41	3.14e-43	19.6343	87.7762	2.42694	CFAP97	cilia and flagella associated protein 97
232001_at	5.22e-41	3.44e-43	19.618	87.7281	1.86776	PRKCQ-AS1	PRKCQ antisense RNA 1
221652_s_at	5.23e-41	3.46e-43	19.6171	87.6764	2.20552	ASUN	asunder, spermatogenesis regulator
212112_s_at	6.71e-41	4.48e-43	-19.5699	87.478	-1.6864	STX12	syntaxin 12
205393_s_at	6.69e-41	4.45e-43	19.5713	87.4375	2.34675	CHEK1	checkpoint kinase 1
219881_s_at	6.69e-41	4.46e-43	19.5709	87.4149	1.78709	CTC-338M12.4	uncharacterized LOC101928649
238843_at	6.24e-41	4.13e-43	19.5846	87.3209	2.00619	NPHP1	nephrocystin 1
218355_at	8.75e-41	5.88e-43	19.5207	87.2359	2.51867	KIF4A	kinesin family member 4A
220885_s_at	7.78e-41	5.21e-43	19.5426	87.1877	1.7153	CENPJ	centromere protein J
229882_at	1.01e-40	6.85e-43	19.4928	87.0758	1.44841	RPS15A	ribosomal protein S15a
219258_at	1.1e-40	7.47e-43	19.4773	86.9915	2.49402	TIPIN	TIMELESS interacting protein
213054_at	9.68e-41	6.53e-43	19.5016	86.9845	1.94589	HAUS5	HAUS augmin like complex subunit 5
232118_at	9.19e-41	6.18e-43	19.5115	86.9619	1.76
1555910_at	1.17e-40	7.95e-43	19.466	86.925	1.92324	PTCD2	pentatricopeptide repeat domain 2
205264_at	1.31e-40	8.96e-43	19.4443	86.8166	1.71897	CD3EAP	CD3e molecule associated protein
211984_at	1.34e-40	9.2e-43	-19.4396	86.7889	-1.57425	CALM3///CALM2///CALM1	calmodulin 3///calmodulin 2///calmodulin 1
209018_s_at	1.35e-40	9.32e-43	-19.4372	86.7103	-1.78994	PINK1	PTEN induced putative kinase 1
213856_at	1.1e-40	7.45e-43	19.4777	86.6895	2.08186	CD47	CD47 molecule
241815_at	1.44e-40	9.96e-43	19.4251	86.6169	2.35665
222685_at	1.62e-40	1.13e-42	19.4026	86.5467	2.64465	HAUS6	HAUS augmin like complex subunit 6
224713_at	1.62e-40	1.12e-42	19.4035	86.5133	2.14423	NIFK	nucleolar protein interacting with the FHA domain of MKI67
205861_at	1.69e-40	1.18e-42	-19.3951	86.4946	-2.96968	SPIB	Spi-B transcription factor
224627_at	1.69e-40	1.18e-42	-19.3942	86.4784	-1.98041	GBA2	glucosylceramidase beta 2
229802_at	1.6e-40	1.1e-42	19.4064	86.4356	2.95951	WISP1	WNT1 inducible signaling pathway protein 1
51228_at	1.89e-40	1.33e-42	19.3733	86.4158	1.89033	RBM12B	RNA binding motif protein 12B
1557945_at	1.75e-40	1.22e-42	19.3881	86.3797	2.43683	TCTE3	t-complex-associated-testis-expressed 3
222825_at	1.98e-40	1.39e-42	19.3646	86.3768	2.78275	OTUD6B	OTU domain containing 6B
207153_s_at	2.09e-40	1.48e-42	19.3541	86.3154	1.67521	GLMN	glomulin, FKBP associated protein
204905_s_at	2.12e-40	1.5e-42	19.3511	86.2356	2.92963	EEF1E1	eukaryotic translation elongation factor 1 epsilon 1
221841_s_at	2.31e-40	1.64e-42	-19.3346	86.205	-2.91996	KLF4	Kruppel like factor 4
1554522_at	2.31e-40	1.65e-42	-19.3338	86.1918	-2.73382	CNNM2	cyclin and CBS domain divalent metal cation transport mediator 2
204170_s_at	2.29e-40	1.63e-42	19.3365	86.1708	2.73712	CKS2	CDC28 protein kinase regulatory subunit 2
205102_at	2.61e-40	1.87e-42	-19.3112	86.0319	-2.44184	TMPRSS2	transmembrane protease, serine 2
216941_s_at	2.81e-40	2.02e-42	19.2969	85.9926	1.68572	TAF1B	TATA-box binding protein associated factor, RNA polymerase I subunit B
219644_at	2.91e-40	2.11e-42	19.2893	85.9628	2.11712	CEP83	centrosomal protein 83
207643_s_at	2.84e-40	2.06e-42	-19.2942	85.9302	-1.84358	TNFRSF1A	TNF receptor superfamily member 1A
241687_at	2.84e-40	2.05e-42	19.2948	85.9029	1.70044	WDR12	WD repeat domain 12
204619_s_at	3.04e-40	2.21e-42	19.2809	85.8704	3.08947	VCAN	versican
219178_at	3.22e-40	2.36e-42	19.2695	85.8555	1.39853	QTRT2	queuine tRNA-ribosyltransferase accessory subunit 2
1557174_a_at	2.65e-40	1.9e-42	19.3082	85.7938	2.58437	IRAK1BP1	interleukin 1 receptor associated kinase 1 binding protein 1
208787_at	3.54e-40	2.59e-42	19.2522	85.7552	1.41789	MRPL3	mitochondrial ribosomal protein L3
1563483_at	2.5e-40	1.79e-42	19.3191	85.7369	1.83591	LINC00869	long intergenic non-protein coding RNA 869
222018_at	3.63e-40	2.67e-42	19.2473	85.7271	2.36892	NACA	nascent polypeptide-associated complex alpha subunit
238885_at	3.67e-40	2.71e-42	19.2446	85.6755	1.60402	KIAA1549	KIAA1549
243403_x_at	3.81e-40	2.82e-42	-19.237	85.6671	-2.29049	CPM	carboxypeptidase M
214519_s_at	3.21e-40	2.34e-42	19.2707	85.6513	2.82916	RLN2	relaxin 2
217850_at	3.76e-40	2.78e-42	19.2396	85.6171	2.18625	SNORD19B///GNL3	small nucleolar RNA, C/D box 19B///G protein nucleolar 3
200732_s_at	4.33e-40	3.24e-42	-19.2123	85.5352	-1.96424	PTP4A1	protein tyrosine phosphatase type IVA, member 1
212502_at	4.21e-40	3.13e-42	19.2182	85.4946	1.41112	ADO	2-aminoethanethiol dioxygenase
231240_at	4.19e-40	3.11e-42	19.2196	85.4336	2.32348	DIO2	deiodinase, iodothyronine, type II
244749_at	4.24e-40	3.16e-42	19.2166	85.4051	1.86195	LOC101927204	uncharacterized LOC101927204
225916_at	4.79e-40	3.59e-42	19.1935	85.395	2.21292	LOC100506639///ZNF131	uncharacterized LOC100506639///zinc finger protein 131
205472_s_at	5.32e-40	4e-42	19.1744	85.2293	3.50886	DACH1	dachshund family transcription factor 1
205227_at	5.85e-40	4.41e-42	19.1567	85.135	2.21299	IL1RAP	interleukin 1 receptor accessory protein
200877_at	6.5e-40	4.91e-42	19.1372	85.123	1.21509	CCT4	chaperonin containing TCP1 subunit 4
222848_at	6.52e-40	4.94e-42	19.1362	85.1023	3.25683	CENPK	centromere protein K
223586_at	6.66e-40	5.05e-42	19.1321	85.0733	2.44755	ARNTL2	aryl hydrocarbon receptor nuclear translocator like 2
225748_at	8.14e-40	6.21e-42	19.0951	84.8355	1.90981	LTV1	LTV1 ribosome biogenesis factor
244407_at	9.19e-40	7.03e-42	19.073	84.7148	3.3779	CYP39A1	cytochrome P450 family 39 subfamily A member 1
225258_at	9.97e-40	7.67e-42	-19.0572	84.6693	-1.78961	FBLIM1	filamin binding LIM protein 1
218182_s_at	8.08e-40	6.15e-42	19.097	84.6667	1.87877	CLDN1	claudin 1
206173_x_at	9.97e-40	7.68e-42	19.057	84.6645	1.60003	GABPB1	GA binding protein transcription factor beta subunit 1
229132_at	9.61e-40	7.36e-42	19.0646	84.6489	1.87649	MINA	MYC induced nuclear antigen
204509_at	1.1e-39	8.51e-42	-19.0387	84.5506	-2.1577	CA12	carbonic anhydrase 12
226430_at	1.2e-39	9.42e-42	-19.0203	84.4761	-2.04737	RELL1	RELT like 1
229725_at	1.01e-39	7.83e-42	19.0534	84.4651	3.91976	ACSL6	acyl-CoA synthetase long-chain family member 6
225980_at	1.16e-39	9.01e-42	-19.0283	84.457	-1.54756	ELMSAN1	ELM2 and Myb/SANT domain containing 1
230398_at	1.22e-39	9.59e-42	19.0172	84.4558	2.14213	TNS4	tensin 4
203699_s_at	1.1e-39	8.49e-42	19.0391	84.4337	2.15173	DIO2	deiodinase, iodothyronine, type II
201872_s_at	1.2e-39	9.41e-42	19.0206	84.4138	2.27731	ABCE1	ATP binding cassette subfamily E member 1
232489_at	1.24e-39	9.8e-42	19.0132	84.4026	2.37728	TRMT13	tRNA methyltransferase 13 homolog
232278_s_at	1.14e-39	8.87e-42	19.0311	84.3674	2.49661	DEPDC1	DEP domain containing 1
228702_at	1.34e-39	1.06e-41	18.9993	84.3332	2.84283	LINC-PINT	long intergenic non-protein coding RNA, p53 induced transcript
239863_at	1.28e-39	1.01e-41	19.0074	84.3209	2.1766
242451_x_at	1.39e-39	1.11e-41	18.9914	84.2978	1.18926	RPS19	ribosomal protein S19
226793_at	1.37e-39	1.09e-41	-18.9943	84.2656	-1.94804	LINC00294	long intergenic non-protein coding RNA 294
236451_at	1.22e-39	9.53e-42	19.0182	84.2654	2.63914	LOC100996579	uncharacterized LOC100996579
201406_at	1.52e-39	1.21e-41	18.9748	84.2217	2.05977	RPL36A-HNRNPH2///RPL36A	RPL36A-HNRNPH2 readthrough///ribosomal protein L36a
210028_s_at	1.5e-39	1.2e-41	18.9767	84.213	2.14794	ORC3	origin recognition complex subunit 3
200826_at	1.65e-39	1.32e-41	18.9596	84.0996	2.00417	SNRPD2	small nuclear ribonucleoprotein D2 polypeptide
238677_at	1.65e-39	1.32e-41	18.9593	84.0966	1.49333	WDR36	WD repeat domain 36
224610_at	1.7e-39	1.37e-41	18.9529	84.0384	2.60574	SNHG1///SNORD22///SNORD25///SNORD26///SNORD27///SNORD28///SNORD30///SNORD31///SNORD29	small nucleolar RNA host gene 1///small nucleolar RNA, C/D box 22///small nucleolar RNA, C/D box 25///small nucleolar RNA, C/D box 26///small nucleolar RNA, C/D box 27///small nucleolar RNA, C/D box 28///small nucleolar RNA, C/D box 30///small nucleolar RNA, C/D box 31///small nucleolar RNA, C/D box 29
220060_s_at	1.43e-39	1.14e-41	18.9865	84.0311	1.87313	PARPBP	PARP1 binding protein
222931_s_at	1.87e-39	1.52e-41	18.9347	84.0015	1.73109	THNSL1	threonine synthase like 1
228468_at	1.82e-39	1.47e-41	18.9402	83.9788	2.12081	MASTL	microtubule associated serine/threonine kinase like
218882_s_at	1.83e-39	1.49e-41	18.9388	83.9541	1.88238	WDR3	WD repeat domain 3
215136_s_at	1.89e-39	1.55e-41	18.9317	83.9341	2.19229	EXOSC8	exosome component 8
242224_at	1.84e-39	1.49e-41	18.9378	83.8678	2.28857	GPATCH2	G-patch domain containing 2
225240_s_at	2.07e-39	1.7e-41	18.9151	83.857	1.94575	MSI2	musashi RNA binding protein 2
236696_at	2.07e-39	1.69e-41	18.9155	83.851	2.21373	U2SURP	U2 snRNP associated SURP domain containing
205673_s_at	2.08e-39	1.7e-41	18.9141	83.8164	2.74282	ASB9	ankyrin repeat and SOCS box containing 9
204489_s_at	2.22e-39	1.83e-41	18.9019	83.7949	2.47862	CD44	CD44 molecule (Indian blood group)
205479_s_at	2.31e-39	1.91e-41	18.894	83.7719	2.58196	PLAU	plasminogen activator, urokinase
226519_s_at	2.3e-39	1.89e-41	-18.8953	83.7289	-2.55168	PHYKPL	5-phosphohydroxy-L-lysine phospho-lyase
219787_s_at	2.34e-39	1.93e-41	18.8915	83.7047	3.19471	ECT2	epithelial cell transforming 2
222626_at	2.35e-39	1.95e-41	18.8898	83.6212	1.45841	RBM26	RNA binding motif protein 26
219454_at	2.46e-39	2.05e-41	18.8812	83.6024	3.04512	EGFL6	EGF like domain multiple 6
232151_at	2.72e-39	2.29e-41	18.8616	83.5871	2.16217	MACC1	metastasis associated in colon cancer 1
201478_s_at	2.6e-39	2.17e-41	18.8708	83.5843	2.35506	MIR664B///SNORA56///DKC1	microRNA 664b///small nucleolar RNA, H/ACA box 56///dyskerin pseudouridine synthase 1
213427_at	2.72e-39	2.28e-41	18.8622	83.5701	2.63903	RPP40	ribonuclease P/MRP subunit p40
233080_s_at	2.72e-39	2.3e-41	18.8609	83.5403	1.66987	PRPF40A	pre-mRNA processing factor 40 homolog A
214662_at	2.72e-39	2.29e-41	18.8616	83.5357	1.71914	WDR43	WD repeat domain 43
1553099_at	2.89e-39	2.44e-41	18.8501	83.5028	1.75875	TIGD1	tigger transposable element derived 1
221025_x_at	2.98e-39	2.52e-41	18.844	83.4975	1.56978	PUS7L	pseudouridylate synthase 7 like
233565_s_at	3.11e-39	2.64e-41	-18.8362	83.4535	-3.67262	FKBP1A-SDCBP2///SDCBP2	FKBP1A-SDCBP2 readthrough (NMD candidate)///syndecan binding protein 2
225026_at	2.72e-39	2.29e-41	18.8615	83.3806	1.83257	CHD6	chromodomain helicase DNA binding protein 6
238122_at	3.39e-39	2.88e-41	18.8203	83.3059	2.14873	RBM12B	RNA binding motif protein 12B
203418_at	3.39e-39	2.89e-41	18.8195	83.2914	2.55099	CCNA2	cyclin A2
238063_at	3.52e-39	3.01e-41	18.8126	83.2894	2.31258	TMEM154	transmembrane protein 154
44040_at	3.7e-39	3.17e-41	18.8034	83.2007	1.62112	LOC101927826///FBXO41	uncharacterized LOC101927826///F-box protein 41
225991_at	3.74e-39	3.22e-41	18.8006	83.1992	1.57698	TMEM41A	transmembrane protein 41A
228392_at	3.94e-39	3.4e-41	18.791	83.1758	2.7313	ZNF302	zinc finger protein 302
235939_at	3.7e-39	3.17e-41	18.8031	83.0922	1.69588	ZFP69B	ZFP69 zinc finger protein B
227267_at	4.39e-39	3.8e-41	18.7711	83.0912	1.89908	POC5	POC5 centriolar protein
218894_s_at	4.58e-39	3.99e-41	18.7624	83.0392	1.87089	MAGOHB	mago homolog B, exon junction complex core component
200963_x_at	4.55e-39	3.95e-41	18.764	83.0267	1.06336	RPL31	ribosomal protein L31
202891_at	4.49e-39	3.89e-41	-18.7665	83.0127	-2.01602	NIT1	nitrilase 1
204263_s_at	4.66e-39	4.07e-41	-18.7586	82.9674	-2.28991	CPT2	carnitine palmitoyltransferase 2
203213_at	4.75e-39	4.16e-41	18.7549	82.9616	4.02967	CDK1	cyclin dependent kinase 1
201670_s_at	4.8e-39	4.21e-41	-18.7526	82.9482	-2.12728	MARCKS	myristoylated alanine rich protein kinase C substrate
213425_at	4.91e-39	4.32e-41	18.7482	82.9427	3.27099	WNT5A	Wnt family member 5A
228859_at	4.31e-39	3.72e-41	18.7745	82.9307	1.93563	ZGRF1	zinc finger GRF-type containing 1
200091_s_at	5.07e-39	4.48e-41	18.7416	82.9268	1.05693	RPS25	ribosomal protein S25
1558504_at	4.99e-39	4.4e-41	18.7448	82.903	1.35887	GTF2IP12	general transcription factor IIi pseudogene 12
201292_at	5.54e-39	4.9e-41	18.7256	82.7911	3.21168	TOP2A	topoisomerase (DNA) II alpha
212898_at	6.06e-39	5.42e-41	18.7077	82.7377	1.90479	TTI1	TELO2 interacting protein 1
204405_x_at	5.76e-39	5.11e-41	18.7181	82.7333	2.04682	DIMT1	DIM1 dimethyladenosine transferase 1 homolog
203962_s_at	6.06e-39	5.41e-41	18.7078	82.725	3.22024	NEBL	nebulette
238619_at	6.13e-39	5.49e-41	18.7053	82.7229	2.0879
1553274_a_at	6.06e-39	5.4e-41	18.7081	82.7143	1.95265	SNRNP48	small nuclear ribonucleoprotein U11/U12 subunit 48
225291_at	6.04e-39	5.37e-41	18.7093	82.6842	1.91375	PNPT1	polyribonucleotide nucleotidyltransferase 1
221004_s_at	6.32e-39	5.69e-41	-18.699	82.6812	-3.29307	ITM2C	integral membrane protein 2C
228597_at	6.31e-39	5.67e-41	18.6996	82.668	2.26502	MIS18A	MIS18 kinetochore protein A
239286_at	4.65e-39	4.06e-41	18.7591	82.621	1.50771	CDH11	cadherin 11
218124_at	7.61e-39	6.88e-41	-18.6652	82.4919	-2.77149	RETSAT	retinol saturase
201896_s_at	7.56e-39	6.81e-41	18.6669	82.487	1.92171	PSRC1	proline and serine rich coiled-coil 1
229551_x_at	8e-39	7.24e-41	18.656	82.4457	2.76274	ZNF367	zinc finger protein 367
228069_at	8.99e-39	8.17e-41	18.6346	82.324	2.63563	MTFR2	mitochondrial fission regulator 2
204120_s_at	8.3e-39	7.53e-41	18.6492	82.3179	2.22998	ADK	adenosine kinase
238346_s_at	9.97e-39	9.13e-41	18.6148	82.2046	1.84076	TGS1	trimethylguanosine synthase 1
1556543_at	9.65e-39	8.79e-41	18.6216	82.1989	2.35678
202730_s_at	9.81e-39	8.95e-41	-18.6183	82.188	-2.16139	MIR4680///PDCD4	microRNA 4680///programmed cell death 4 (neoplastic transformation inhibitor)
238675_x_at	9.96e-39	9.11e-41	18.6152	82.1633	1.5195	BTF3L4	basic transcription factor 3 like 4
229063_s_at	1.04e-38	9.54e-41	-18.607	82.1175	-1.63963	CCDC107	coiled-coil domain containing 107
202366_at	1.08e-38	9.97e-41	-18.5993	82.0811	-2.28578	ACADS	acyl-CoA dehydrogenase, C-2 to C-3 short chain
232796_at	1.14e-38	1.05e-40	18.5895	81.9877	1.6611
213346_at	1.33e-38	1.23e-40	18.5625	81.9175	1.98286	TEX30	testis expressed 30
209903_s_at	1.4e-38	1.3e-40	18.5523	81.8128	1.49338	ATR	ATR serine/threonine kinase
220734_s_at	1.4e-38	1.3e-40	-18.5523	81.8104	-1.57329	CPTP	ceramide-1-phosphate transfer protein
213880_at	1.39e-38	1.28e-40	18.5544	81.7996	5.06774	LGR5	leucine rich repeat containing G protein-coupled receptor 5
1558002_at	1.49e-38	1.38e-40	18.5409	81.7473	1.88693	STRAP	serine/threonine kinase receptor associated protein
213253_at	1.7e-38	1.59e-40	18.5162	81.6666	1.99087	SMC2	structural maintenance of chromosomes 2
221923_s_at	1.73e-38	1.62e-40	18.5135	81.637	2.12463	NPM1	nucleophosmin
230032_at	1.8e-38	1.69e-40	18.5052	81.5913	2.27656	OSGEPL1	O-sialoglycoprotein endopeptidase-like 1
233938_at	1.8e-38	1.69e-40	-18.5053	81.5658	-2.83658	C11orf86	chromosome 11 open reading frame 86
225676_s_at	1.83e-38	1.72e-40	18.5022	81.5358	2.58129	DCAF13	DDB1 and CUL4 associated factor 13
208819_at	1.88e-38	1.78e-40	-18.4965	81.5128	-1.48098	RAB8A	RAB8A, member RAS oncogene family
205004_at	2.41e-38	2.29e-40	18.4519	81.2757	2.13996	NKRF	NFKB repressing factor
209301_at	2.49e-38	2.38e-40	-18.4448	81.2498	-5.93691	CA2	carbonic anhydrase 2
218278_at	2.43e-38	2.31e-40	18.4503	81.2439	1.20511	WDR74	WD repeat domain 74
218238_at	2.48e-38	2.37e-40	18.4457	81.2213	1.91809	GTPBP4	GTP binding protein 4
235517_at	1.7e-38	1.59e-40	18.5164	81.1948	0.951726	PACRGL	PARK2 coregulated like
203352_at	2.46e-38	2.35e-40	18.4473	81.186	1.64592	ORC4	origin recognition complex subunit 4
1553956_at	2.53e-38	2.43e-40	18.4409	81.1801	2.06514	TMEM237	transmembrane protein 237
223257_at	2.65e-38	2.55e-40	18.4325	81.1325	1.87415	G2E3	G2/M-phase specific E3 ubiquitin protein ligase
238443_at	2.1e-38	1.98e-40	18.4771	81.1204	1.17005	TFAM	transcription factor A, mitochondrial
236244_at	2.49e-38	2.39e-40	18.4444	81.0881	1.80879
243332_at	2.52e-38	2.42e-40	18.4416	81.0877	1.99253
240552_at	2.44e-38	2.32e-40	18.4497	81.0546	1.4304
207502_at	3.03e-38	2.94e-40	-18.4072	81.0474	-5.70178	GUCA2B	guanylate cyclase activator 2B
212996_s_at	2.96e-38	2.86e-40	18.412	81.029	1.62058	URB1	URB1 ribosome biogenesis 1 homolog (S. cerevisiae)
214764_at	2.87e-38	2.78e-40	18.4176	80.9934	2.6243	RRP15	ribosomal RNA processing 15 homolog
213407_at	3.24e-38	3.15e-40	-18.3952	80.9704	-2.64063	PHLPP2	PH domain and leucine rich repeat protein phosphatase 2
213859_x_at	3.49e-38	3.41e-40	18.3813	80.8938	1.71283	SMARCA5	SWI/SNF related, matrix associated, actin dependent regulator of chromatin, subfamily a, member 5
37152_at	3.57e-38	3.5e-40	-18.3767	80.8554	-2.09376	PPARD	peroxisome proliferator activated receptor delta
201091_s_at	3.66e-38	3.59e-40	18.372	80.8228	1.86248	CBX3	chromobox 3
230349_at	3.51e-38	3.44e-40	18.3798	80.7409	2.20937	XKRX	XK related, X-linked
217106_x_at	3.97e-38	3.91e-40	18.357	80.7211	2.00258	DIMT1	DIM1 dimethyladenosine transferase 1 homolog
213039_at	4.19e-38	4.13e-40	-18.3474	80.7141	-1.85943	ARHGEF18	Rho/Rac guanine nucleotide exchange factor 18
219918_s_at	4.29e-38	4.24e-40	18.3425	80.6911	3.21359	ASPM	abnormal spindle microtubule assembly
225485_at	4.43e-38	4.41e-40	18.3357	80.6522	1.93776	CEP41	centrosomal protein 41
218547_at	4.28e-38	4.23e-40	-18.3431	80.6487	-1.82774	DHDDS	dehydrodolichyl diphosphate synthase subunit
1557984_s_at	2.8e-38	2.7e-40	18.4225	80.6484	1.06128	RPAP3	RNA polymerase II associated protein 3
223921_s_at	4.29e-38	4.26e-40	-18.3417	80.638	-1.81563	GBA2	glucosylceramidase beta 2
222250_s_at	4.63e-38	4.62e-40	18.3277	80.595	1.21993	INTS7	integrator complex subunit 7
205256_at	4.77e-38	4.77e-40	18.322	80.5501	0.942776	ZBTB39	zinc finger and BTB domain containing 39
213582_at	3.26e-38	3.18e-40	18.3937	80.5016	1.39846	ATP11A	ATPase phospholipid transporting 11A
243388_at	4.29e-38	4.26e-40	18.3416	80.4923	1.45171
202731_at	5.28e-38	5.29e-40	-18.3036	80.4371	-2.83456	MIR4680///PDCD4	microRNA 4680///programmed cell death 4 (neoplastic transformation inhibitor)
239474_at	5.29e-38	5.31e-40	18.3029	80.4202	1.89555
1562474_at	5.33e-38	5.36e-40	18.3013	80.3772	1.92915	LOC101929147	uncharacterized LOC101929147
AFFX-r2-Ec-bioB-M_at	5.67e-38	5.72e-40	-18.2897	80.3737	-4.74457
213042_s_at	5.21e-38	5.21e-40	-18.3063	80.359	-1.18365	ATP2A3	ATPase sarcoplasmic/endoplasmic reticulum Ca2+ transporting 3
201112_s_at	5.78e-38	5.85e-40	18.2857	80.3478	2.47805	CSE1L	chromosome segregation 1 like
219555_s_at	5.8e-38	5.9e-40	18.2844	80.346	2.54693	CENPN	centromere protein N
208511_at	5.68e-38	5.74e-40	18.2891	80.342	1.4916	PTTG3P	pituitary tumor-transforming 3, pseudogene
238593_at	5.8e-38	5.9e-40	18.2843	80.2618	2.33962	C11orf80	chromosome 11 open reading frame 80
200717_x_at	6.29e-38	6.41e-40	18.2696	80.2083	0.688532	RPL7	ribosomal protein L7
212594_at	6.84e-38	7e-40	-18.2542	80.1603	-2.2706	MIR4680///PDCD4	microRNA 4680///programmed cell death 4 (neoplastic transformation inhibitor)
205046_at	7e-38	7.18e-40	18.2496	80.1511	2.43276	CENPE	centromere protein E
219248_at	7.07e-38	7.27e-40	18.2475	80.1483	1.62847	THUMPD2	THUMP domain containing 2
214142_at	7.22e-38	7.44e-40	-18.2435	80.1255	-6.24934	ZG16	zymogen granule protein 16
33148_at	6.54e-38	6.68e-40	18.2624	80.114	1.51178	ZFR	zinc finger RNA binding protein
207183_at	5.42e-38	5.46e-40	18.298	80.1059	1.56689	GPR19	G protein-coupled receptor 19
227653_at	8.04e-38	8.35e-40	18.2231	80.0178	1.83898	TRMT5	tRNA methyltransferase 5
211951_at	8.08e-38	8.41e-40	18.2217	79.9965	1.68759	NOLC1	nucleolar and coiled-body phosphoprotein 1
239134_at	7.95e-38	8.23e-40	18.2257	79.9884	1.33659
202370_s_at	8.27e-38	8.64e-40	18.2171	79.9512	2.1555	CBFB	core-binding factor beta subunit
210766_s_at	8.3e-38	8.68e-40	18.2161	79.9478	2.60928	CSE1L	chromosome segregation 1 like
225970_at	7.64e-38	7.9e-40	18.2329	79.9335	1.92162	DDHD1	DDHD domain containing 1
204146_at	8.6e-38	9.01e-40	18.2096	79.9255	3.56711	RAD51AP1	RAD51 associated protein 1
1559884_at	8.27e-38	8.62e-40	-18.2175	79.9081	-2.18253	CDKN2B-AS1	CDKN2B antisense RNA 1
222705_s_at	7.99e-38	8.29e-40	18.2244	79.8846	1.65291	SLC25A15	solute carrier family 25 member 15
209317_at	9.89e-38	1.04e-39	18.1843	79.7498	1.65243	POLR1C	RNA polymerase I subunit C
210282_at	9.32e-38	9.78e-40	18.1952	79.7495	2.77521	ZMYM2	zinc finger MYM-type containing 2
204528_s_at	1e-37	1.05e-39	18.182	79.7448	2.29614	NAP1L1	nucleosome assembly protein 1 like 1
239680_at	6.95e-38	7.11e-40	18.2513	79.7397	1.97893	WDR76	WD repeat domain 76
216870_x_at	1.03e-37	1.09e-39	18.1762	79.7011	2.84996	DLEU2	deleted in lymphocytic leukemia 2 (non-protein coding)
215081_at	7.32e-38	7.55e-40	18.2409	79.6726	1.48441	KIAA1024	KIAA1024
212378_at	1.08e-37	1.15e-39	18.1674	79.6554	1.76352	GART	phosphoribosylglycinamide formyltransferase, phosphoribosylglycinamide synthetase, phosphoribosylaminoimidazole synthetase
AFFX-r2-Ec-bioB-5_at	1.17e-37	1.24e-39	-18.1535	79.5984	-4.36227
208735_s_at	1.37e-37	1.46e-39	-18.1248	79.4188	-1.64899	CTDSP2	CTD small phosphatase 2
1565951_s_at	1.3e-37	1.38e-39	18.1348	79.413	2.23575	CHML	CHM like, Rab escort protein 2
223754_at	1.47e-37	1.57e-39	-18.1123	79.3762	-4.17058	C2orf88	chromosome 2 open reading frame 88
235391_at	1.51e-37	1.62e-39	18.1069	79.2922	3.24935	FAM92A1	family with sequence similarity 92 member A1
209791_at	1.64e-37	1.75e-39	-18.093	79.2766	-3.18747	PADI2	peptidyl arginine deiminase 2
219538_at	1.66e-37	1.78e-39	18.0898	79.2613	1.78737	WDR5B	WD repeat domain 5B
221558_s_at	1.92e-37	2.06e-39	18.064	79.0701	2.89772	LEF1	lymphoid enhancer binding factor 1
201614_s_at	2.12e-37	2.29e-39	18.0454	79.0149	1.82221	RUVBL1	RuvB like AAA ATPase 1
231967_at	2.01e-37	2.16e-39	18.0561	79.0051	2.09732	PHF20L1	PHD finger protein 20-like 1
202615_at	2.15e-37	2.34e-39	-18.0421	78.9958	-1.41761	GNAQ	G protein subunit alpha q
220267_at	2.03e-37	2.19e-39	-18.0532	78.979	-1.46078	KRT24	keratin 24
237741_at	2.11e-37	2.28e-39	18.0464	78.958	2.77097	SLC25A36	solute carrier family 25 member 36
213677_s_at	2.27e-37	2.46e-39	18.0328	78.9158	2.0551	PMS1	PMS1 homolog 1, mismatch repair system component
204244_s_at	2.3e-37	2.51e-39	18.0297	78.8928	2.19971	DBF4	DBF4 zinc finger
210205_at	2.29e-37	2.5e-39	-18.0303	78.8877	-1.69356	B3GALT4	beta-1,3-galactosyltransferase 4
226333_at	2.34e-37	2.56e-39	-18.0258	78.8822	-3.44924	IL6R	interleukin 6 receptor
201946_s_at	2.4e-37	2.63e-39	18.0211	78.8498	2.08098	CCT2	chaperonin containing TCP1 subunit 2
205167_s_at	2.3e-37	2.51e-39	18.0294	78.8466	1.88842	CDC25C	cell division cycle 25C
211985_s_at	2.51e-37	2.76e-39	-18.0126	78.8283	-1.74969	CALM3///CALM2///CALM1	calmodulin 3///calmodulin 2///calmodulin 1
204525_at	1.65e-37	1.77e-39	18.0908	78.8164	2.03751	PHF14	PHD finger protein 14
1556555_at	2.12e-37	2.3e-39	18.045	78.7888	1.07413	LYRM4-AS1	LYRM4 antisense RNA 1
205240_at	2.64e-37	2.9e-39	18.0039	78.7665	2.43458	GPSM2	G-protein signaling modulator 2
1552417_a_at	2.27e-37	2.47e-39	18.032	78.7319	2.15778	NEDD1	neural precursor cell expressed, developmentally down-regulated 1
241359_at	2.71e-37	2.98e-39	-17.9991	78.7231	-2.61917	TLCD2	TLC domain containing 2
218594_at	2.76e-37	3.05e-39	17.9953	78.688	1.85281	HEATR1	HEAT repeat containing 1
207547_s_at	2.85e-37	3.16e-39	-17.9893	78.6705	-1.08569	FAM107A	family with sequence similarity 107 member A
225060_at	2.84e-37	3.14e-39	17.9902	78.6656	2.31106	LRP11	LDL receptor related protein 11
220291_at	3.07e-37	3.41e-39	-17.9756	78.5844	-2.15445	GDPD2	glycerophosphodiester phosphodiesterase domain containing 2
219303_at	3.11e-37	3.47e-39	17.9725	78.5727	2.55088	RNF219	ring finger protein 219
212885_at	3.08e-37	3.43e-39	17.9745	78.5697	1.5716	MPHOSPH10	M-phase phosphoprotein 10
235429_at	3.18e-37	3.56e-39	17.9682	78.5614	2.14271	EIF3E	eukaryotic translation initiation factor 3 subunit E
202808_at	3.36e-37	3.77e-39	-17.9581	78.4922	-1.21466	WBP1L	WW domain binding protein 1-like
201412_at	3.45e-37	3.89e-39	-17.9527	78.4897	-2.28464	LRP10	LDL receptor related protein 10
226010_at	3.36e-37	3.77e-39	-17.958	78.4872	-2.38803	SLC25A23	solute carrier family 25 member 23
204641_at	3.46e-37	3.91e-39	17.9517	78.4824	2.79949	NEK2	NIMA related kinase 2
228774_at	3.46e-37	3.9e-39	17.952	78.4823	1.6776	CEP78	centrosomal protein 78
224036_s_at	3.46e-37	3.93e-39	17.9509	78.4793	1.70799	LMBR1	limb development membrane protein 1
228238_at	3.46e-37	3.91e-39	17.9516	78.4759	2.55949	SNORD77///SNORD76///SNORD74///GAS5///SNORD44///SNORD47///SNORD80///SNORD79///SNORD81	small nucleolar RNA, C/D box 77///small nucleolar RNA, C/D box 76///small nucleolar RNA, C/D box 74///growth arrest specific 5 (non-protein coding)///small nucleolar RNA, C/D box 44///small nucleolar RNA, C/D box 47///small nucleolar RNA, C/D box 80///small nucleolar RNA, C/D box 79///small nucleolar RNA, C/D box 81
222752_s_at	3.43e-37	3.85e-39	17.9542	78.4642	2.37031	TMEM206	transmembrane protein 206
204240_s_at	3.62e-37	4.12e-39	17.9424	78.4312	2.49133	SMC2	structural maintenance of chromosomes 2
226742_at	3.61e-37	4.1e-39	-17.9433	78.4195	-1.61074	SAR1B	secretion associated Ras related GTPase 1B
203737_s_at	3.66e-37	4.17e-39	17.9403	78.4117	1.42797	PPRC1	peroxisome proliferator-activated receptor gamma, coactivator-related 1
235162_at	3.3e-37	3.69e-39	17.9619	78.4023	1.80737	MDM4	MDM4, p53 regulator
201458_s_at	4.08e-37	4.67e-39	17.9206	78.2771	1.61686	BUB3	BUB3, mitotic checkpoint protein
205628_at	3e-37	3.33e-39	17.9798	78.2617	1.20258	PRIM2	primase (DNA) subunit 2
204977_at	4.28e-37	4.92e-39	17.9115	78.2206	1.93373	DDX10	DEAD-box helicase 10
232115_at	3.96e-37	4.52e-39	17.9262	78.1877	0.965034	SLC39A3	solute carrier family 39 member 3
244786_at	3.97e-37	4.54e-39	17.9255	78.1751	1.82004	SCARNA13///SNHG10	small Cajal body-specific RNA 13///small nucleolar RNA host gene 10
228891_at	4.21e-37	4.83e-39	17.9146	78.1397	1.58042	SEMA4D	semaphorin 4D
235408_x_at	4.51e-37	5.19e-39	17.9021	78.1051	2.44296	ZNF117	zinc finger protein 117
202613_at	5.06e-37	5.85e-39	17.8811	78.081	2.40734	CTPS1	CTP synthase 1
1554047_at	4.58e-37	5.28e-39	17.899	78.0003	2.20406	TXNDC9	thioredoxin domain containing 9
211953_s_at	6.15e-37	7.12e-39	17.8468	77.8606	2.72176	IPO5	importin 5
225888_at	6.44e-37	7.5e-39	17.8378	77.8278	1.87816	NAA25	N(alpha)-acetyltransferase 25, NatB auxiliary subunit
236935_at	5.06e-37	5.84e-39	17.8815	77.8079	1.82889	PTPN4	protein tyrosine phosphatase, non-receptor type 4
205828_at	6.24e-37	7.23e-39	17.8441	77.7901	4.03863	MMP3	matrix metallopeptidase 3
218662_s_at	6.89e-37	8.03e-39	17.8257	77.7679	2.54197	NCAPG	non-SMC condensin I complex subunit G
210445_at	7.2e-37	8.41e-39	17.8177	77.6693	2.56228	FABP6	fatty acid binding protein 6
220643_s_at	7.64e-37	8.93e-39	17.8071	77.6613	2.22166	FAIM	Fas apoptotic inhibitory molecule
205217_at	7.79e-37	9.12e-39	17.8034	77.6411	2.29338	TIMM8A	translocase of inner mitochondrial membrane 8 homolog A (yeast)
210255_at	6.39e-37	7.43e-39	17.8394	77.626	1.4545	RAD51B	RAD51 paralog B
209626_s_at	8.29e-37	9.75e-39	17.7919	77.5627	1.93661	OSBPL3	oxysterol binding protein like 3
209633_at	8.22e-37	9.65e-39	-17.7936	77.5596	-2.66402	PPP2R3A	protein phosphatase 2 regulatory subunit B''alpha
200873_s_at	9.04e-37	1.06e-38	17.7765	77.4873	1.44452	CCT8	chaperonin containing TCP1 subunit 8
203986_at	9.28e-37	1.1e-38	-17.7715	77.4371	-2.50878	FAM47E-STBD1///FAM47E///STBD1	FAM47E-STBD1 readthrough///family with sequence similarity 47 member E///starch binding domain 1
40189_at	9.83e-37	1.17e-38	17.7606	77.3984	1.17623	SETSIP///SET	SET-like protein///SET nuclear proto-oncogene
236477_at	9.59e-37	1.13e-38	17.7653	77.2912	1.77367	PRPF40A	pre-mRNA processing factor 40 homolog A
243908_at	9.9e-37	1.18e-38	17.7592	77.2421	2.08434
202968_s_at	1.13e-36	1.34e-38	-17.736	77.2248	-1.63337	DYRK2	dual specificity tyrosine phosphorylation regulated kinase 2
235555_at	7.89e-37	9.25e-39	17.8011	77.2189	1.95615
210034_s_at	9.37e-37	1.11e-38	17.7695	77.1547	1.73027	RPL5///SNORD21	ribosomal protein L5///small nucleolar RNA, C/D box 21
212022_s_at	1.25e-36	1.49e-38	17.7175	77.1515	2.38676	MKI67	marker of proliferation Ki-67
218595_s_at	1.25e-36	1.49e-38	17.7172	77.1146	1.86028	HEATR1	HEAT repeat containing 1
1552921_a_at	1.04e-36	1.24e-38	17.7495	77.0913	1.59311	FIGNL1	fidgetin like 1
1566257_at	1.24e-36	1.48e-38	17.7186	77.0744	1.98484	GPR180	G protein-coupled receptor 180
225681_at	1.35e-36	1.63e-38	17.7023	77.0467	3.94237	CTHRC1	collagen triple helix repeat containing 1
227745_at	1.16e-36	1.39e-38	17.7303	77.0116	2.01817	RNF139-AS1	RNF139 antisense RNA 1 (head to head)
235785_at	1.25e-36	1.5e-38	17.7167	77.0059	1.49764
223151_at	1.41e-36	1.7e-38	17.6945	76.9889	2.40628	DCUN1D5	defective in cullin neddylation 1 domain containing 5
200696_s_at	1.48e-36	1.79e-38	-17.686	76.9727	-2.62293	GSN	gelsolin
208447_s_at	1.37e-36	1.65e-38	17.6998	76.9389	1.88126	PRPS1	phosphoribosyl pyrophosphate synthetase 1
200095_x_at	1.42e-36	1.72e-38	17.6932	76.9354	0.56702	RPS10	ribosomal protein S10
235610_at	1.26e-36	1.51e-38	17.7156	76.9239	2.03403	ALKBH8	alkB homolog 8, tRNA methyltransferase
213097_s_at	1.55e-36	1.88e-38	17.6773	76.8914	1.93439	DNAJC2	DnaJ heat shock protein family (Hsp40) member C2
238565_at	1.7e-36	2.06e-38	17.661	76.8273	1.99831
212400_at	1.82e-36	2.22e-38	-17.6481	76.7232	-1.56133	FAM102A	family with sequence similarity 102 member A
244396_at	1.68e-36	2.04e-38	17.6628	76.6854	1.55896	G3BP1	G3BP stress granule assembly factor 1
212480_at	1.91e-36	2.34e-38	-17.6393	76.6801	-1.72459	SPECC1L	sperm antigen with calponin homology and coiled-coil domains 1 like
225030_at	1.91e-36	2.34e-38	17.6389	76.6754	2.07075	BOD1	biorientation of chromosomes in cell division 1
203972_s_at	2.02e-36	2.48e-38	17.6287	76.6445	1.96533	PEX3	peroxisomal biogenesis factor 3
231843_at	1.89e-36	2.31e-38	17.6411	76.5992	1.26269	DDX55	DEAD-box helicase 55
212709_at	2.13e-36	2.63e-38	17.6187	76.5891	2.14135	NUP160	nucleoporin 160
235609_at	2.09e-36	2.58e-38	17.6224	76.585	2.22023	BRIP1	BRCA1 interacting protein C-terminal helicase 1
213239_at	2.15e-36	2.66e-38	17.617	76.5564	2.18716	PIBF1	progesterone immunomodulatory binding factor 1
210568_s_at	2.18e-36	2.7e-38	17.6142	76.5468	1.98693	RECQL	RecQ like helicase
242270_at	1.77e-36	2.15e-38	17.6535	76.5287	1.79222	ACP6	acid phosphatase 6, lysophosphatidic
219588_s_at	2.31e-36	2.87e-38	17.6033	76.4864	1.88083	NCAPG2	non-SMC condensin II complex subunit G2
209974_s_at	2.52e-36	3.13e-38	17.5885	76.4138	1.27297	BUB3	BUB3, mitotic checkpoint protein
223413_s_at	2.58e-36	3.22e-38	17.5835	76.3867	2.16163	LYAR	Ly1 antibody reactive
239014_at	2.08e-36	2.55e-38	17.6238	76.3553	2.06669	CCAR1	cell division cycle and apoptosis regulator 1
1557222_at	2.27e-36	2.82e-38	17.6067	76.3356	2.05096
217336_at	2.55e-36	3.18e-38	17.5857	76.32	1.29312
201177_s_at	2.94e-36	3.68e-38	17.5602	76.2375	1.81147	UBA2	ubiquitin like modifier activating enzyme 2
239478_x_at	2.04e-36	2.51e-38	17.6269	76.1988	1.66914	GPATCH2L	G-patch domain containing 2 like
204464_s_at	3.1e-36	3.9e-38	17.5502	76.119	3.38569	EDNRA	endothelin receptor type A
244478_at	3.02e-36	3.79e-38	17.555	76.0824	1.70023	LRRC37A3	leucine rich repeat containing 37 member A3
219530_at	3.53e-36	4.44e-38	17.5275	76.0357	1.34831	PALB2	partner and localizer of BRCA2
200082_s_at	3.75e-36	4.74e-38	17.5161	75.9984	2.06052	RPS7	ribosomal protein S7
242618_at	3.29e-36	4.14e-38	17.5397	75.9037	1.87321	HCG18	HLA complex group 18 (non-protein coding)
211967_at	4.18e-36	5.3e-38	17.497	75.8934	1.38412	TMEM123	transmembrane protein 123
225398_at	4.11e-36	5.2e-38	17.5002	75.8826	1.83308	RPUSD4	RNA pseudouridylate synthase domain containing 4
223365_at	4.24e-36	5.38e-38	17.4942	75.8525	1.07189	DHX37	DEAH-box helicase 37
239376_at	3.65e-36	4.61e-38	17.5211	75.8512	1.94133	DCLRE1C	DNA cross-link repair 1C
223735_at	2.69e-36	3.36e-38	17.576	75.8155	1.31648	ARL6	ADP ribosylation factor like GTPase 6
222805_at	4.56e-36	5.8e-38	17.4813	75.7846	2.37543	MANEA	mannosidase endo-alpha
228195_at	4.66e-36	5.95e-38	-17.4768	75.7754	-4.43852	C2orf88	chromosome 2 open reading frame 88
242928_at	2.72e-36	3.41e-38	17.5737	75.7618	1.3456	TMED3	transmembrane p24 trafficking protein 3
222890_at	4.56e-36	5.81e-38	17.481	75.692	2.62276	CCDC113	coiled-coil domain containing 113
211707_s_at	5.38e-36	6.9e-38	17.4511	75.621	1.49857	IQCB1	IQ motif containing B1
204757_s_at	5.52e-36	7.1e-38	-17.4463	75.5755	-1.37425	C2CD2L	C2CD2 like
207283_at	5.5e-36	7.06e-38	17.4471	75.5732	1.14348	RPL23AP32	ribosomal protein L23a pseudogene 32
223260_s_at	5.25e-36	6.72e-38	17.4557	75.4979	1.28826	POLK	DNA polymerase kappa
205085_at	5.24e-36	6.7e-38	17.4561	75.483	1.4027	ORC1	origin recognition complex subunit 1
220549_at	4.2e-36	5.34e-38	17.4958	75.4528	2.00112	FSBP///RAD54B	fibrinogen silencer binding protein///RAD54 homolog B (S. cerevisiae)
213864_s_at	6.56e-36	8.46e-38	17.4157	75.4178	2.23164	NAP1L1	nucleosome assembly protein 1 like 1
210946_at	6.94e-36	8.97e-38	-17.4056	75.3705	-1.94819	PLPP1	phospholipid phosphatase 1
203797_at	7.03e-36	9.12e-38	17.4027	75.3542	3.52872	VSNL1	visinin like 1
216230_x_at	6.51e-36	8.38e-38	-17.4174	75.3426	-1.35077	SMPD1	sphingomyelin phosphodiesterase 1
212042_x_at	6.85e-36	8.85e-38	17.408	75.3358	0.809193	RPL7	ribosomal protein L7
206818_s_at	7.17e-36	9.31e-38	-17.3993	75.3172	-2.51492	CNNM2	cyclin and CBS domain divalent metal cation transport mediator 2
218982_s_at	7.51e-36	9.77e-38	17.3908	75.2584	2.03396	MRPS17	mitochondrial ribosomal protein S17
242586_at	6.99e-36	9.06e-38	17.404	75.2562	2.90367	FSD1L	fibronectin type III and SPRY domain containing 1 like
203764_at	8.61e-36	1.13e-37	17.3662	75.142	3.16887	DLGAP5	DLG associated protein 5
203650_at	8.95e-36	1.17e-37	17.3591	75.0981	2.73646	PROCR	protein C receptor
218724_s_at	8.33e-36	1.09e-37	17.3722	75.082	2.17906	TGIF2	TGFB induced factor homeobox 2
226784_at	9.15e-36	1.2e-37	17.355	75.0783	2.01511	TWISTNB	TWIST neighbor
238822_at	7.87e-36	1.02e-37	17.3825	75.0076	1.82031
203209_at	9.69e-36	1.27e-37	17.3447	75.0075	1.98462	RFC5	replication factor C subunit 5
1558324_a_at	9.96e-36	1.32e-37	-17.339	74.9787	-2.68592	TMEM72	transmembrane protein 72
222006_at	9.94e-36	1.31e-37	-17.3397	74.9697	-2.01482	LETM1	leucine zipper and EF-hand containing transmembrane protein 1
227916_x_at	1.03e-35	1.36e-37	17.3332	74.9378	1.72756	EXOSC3	exosome component 3
1554572_a_at	1.06e-35	1.41e-37	17.3269	74.9106	1.70558	SUV39H2	suppressor of variegation 3-9 homolog 2
200062_s_at	1.02e-35	1.35e-37	17.3346	74.893	0.963772	RPL30	ribosomal protein L30
202169_s_at	1.09e-35	1.45e-37	17.3222	74.8668	1.83347	AASDHPPT	aminoadipate-semialdehyde dehydrogenase-phosphopantetheinyl transferase
209902_at	1.12e-35	1.51e-37	17.3156	74.8528	1.97479	ATR	ATR serine/threonine kinase
221906_at	1.11e-35	1.49e-37	17.3176	74.8526	1.28774	TXNRD3NB///TXNRD3	thioredoxin reductase 3 neighbor///thioredoxin reductase 3
1556211_a_at	9.71e-36	1.28e-37	17.3441	74.8489	2.47997
206784_at	1.12e-35	1.51e-37	-17.3159	74.8324	-7.13273	AQP8	aquaporin 8
59433_at	1.08e-35	1.44e-37	17.324	74.7966	1.33468	LOC102725263///LOC389906	uncharacterized LOC102725263///zinc finger protein 839 pseudogene
238635_at	7.94e-36	1.04e-37	17.3806	74.7416	1.93729	TMEM267	transmembrane protein 267
226934_at	1.28e-35	1.72e-37	17.2926	74.7187	2.40429	CPSF6	cleavage and polyadenylation specific factor 6
217988_at	1.26e-35	1.7e-37	17.2951	74.7113	1.87281	CCNB1IP1	cyclin B1 interacting protein 1
244640_at	1.11e-35	1.49e-37	17.3178	74.6046	1.97293	ZNF850	zinc finger protein 850
200994_at	1.43e-35	1.93e-37	17.2731	74.5941	1.55852	IPO7	importin 7
204259_at	1.32e-35	1.78e-37	17.2873	74.5922	4.03271	MMP7	matrix metallopeptidase 7
241586_at	9.71e-36	1.28e-37	17.3439	74.589	2.22944
1559361_at	1.09e-35	1.46e-37	17.3213	74.5814	1.42471	LOC101927668///MACC1	uncharacterized LOC101927668///metastasis associated in colon cancer 1
232093_at	8.76e-36	1.15e-37	17.3629	74.5558	0.580976	SPACA6	sperm acrosome associated 6
200092_s_at	1.43e-35	1.93e-37	17.2726	74.555	0.811657	RPL37	ribosomal protein L37
206558_at	1.29e-35	1.74e-37	17.2913	74.5401	1.78092	SIM2	single-minded family bHLH transcription factor 2
208581_x_at	1.53e-35	2.08e-37	-17.2602	74.5273	-3.3641	MT1X	metallothionein 1X
204025_s_at	1.55e-35	2.1e-37	17.2581	74.5143	1.59155	PDCD2	programmed cell death 2
230569_at	1.03e-35	1.37e-37	17.3323	74.5028	1.66391	CFAP97	cilia and flagella associated protein 97
226800_at	1.42e-35	1.92e-37	17.2742	74.4913	2.54129	EFCAB7	EF-hand calcium binding domain 7
200036_s_at	1.59e-35	2.17e-37	17.2525	74.4843	1.30102	RPL10A	ribosomal protein L10a
226630_at	1.61e-35	2.2e-37	17.2503	74.4614	1.92166	MIS18BP1	MIS18 binding protein 1
237107_at	1.44e-35	1.95e-37	17.2709	74.4001	2.35066	PRKRA	protein activator of interferon induced protein kinase EIF2AK2
219487_at	1.64e-35	2.24e-37	17.247	74.3698	2.47949	BBS10	Bardet-Biedl syndrome 10
217107_at	1.65e-35	2.26e-37	17.2457	74.3546	1.24753
200878_at	1.83e-35	2.52e-37	-17.2272	74.3447	-1.82183	EPAS1	endothelial PAS domain protein 1
218622_at	1.89e-35	2.61e-37	17.2209	74.2895	1.53811	NUP37	nucleoporin 37
211542_x_at	1.88e-35	2.59e-37	17.2222	74.28	0.92132	RPS10	ribosomal protein S10
206188_at	1.92e-35	2.65e-37	17.2181	74.2624	1.71003	ZNF623	zinc finger protein 623
206648_at	1.74e-35	2.39e-37	17.236	74.2478	2.01793	ZNF571	zinc finger protein 571
229337_at	2.09e-35	2.89e-37	-17.2034	74.1998	-3.54278	USP2	ubiquitin specific peptidase 2
224204_x_at	2.06e-35	2.85e-37	17.2055	74.1752	1.77812	ARNTL2	aryl hydrocarbon receptor nuclear translocator like 2
214271_x_at	2.19e-35	3.04e-37	17.1947	74.1096	0.873222	RPL12	ribosomal protein L12
219398_at	2.35e-35	3.26e-37	-17.1823	74.0746	-2.81167	CIDEC	cell death inducing DFFA like effector c
211316_x_at	2.33e-35	3.24e-37	-17.1835	74.0745	-2.04681	CFLAR	CASP8 and FADD like apoptosis regulator
204368_at	2.38e-35	3.31e-37	-17.1796	74.0593	-2.80896	SLCO2A1	solute carrier organic anion transporter family member 2A1
203362_s_at	2.45e-35	3.42e-37	17.1741	74.0252	3.38754	MAD2L1	MAD2 mitotic arrest deficient-like 1 (yeast)
221634_at	2.7e-35	3.78e-37	17.1568	73.9364	1.39521	RPL23AP7///CENPBD1P1	ribosomal protein L23a pseudogene 7///CENPB DNA-binding domains containing 1 pseudogene 1
238464_at	1.67e-35	2.28e-37	17.2438	73.9242	1.09134	ANKRD36	ankyrin repeat domain 36
200781_s_at	2.86e-35	4.01e-37	17.1469	73.8681	1.53432	RPS15A	ribosomal protein S15a
236620_at	3.12e-35	4.38e-37	17.1315	73.7943	1.85927	RIF1	replication timing regulatory factor 1
235178_x_at	1.95e-35	2.7e-37	17.2151	73.7871	1.52216	ESCO2	establishment of sister chromatid cohesion N-acetyltransferase 2
242052_at	2.42e-35	3.38e-37	17.1763	73.7563	1.89293
241765_at	3.31e-35	4.67e-37	-17.1206	73.7116	-2.78257	CPM	carboxypeptidase M
240015_at	2.58e-35	3.61e-37	17.165	73.709	1.29036	PRKCQ-AS1	PRKCQ antisense RNA 1
203622_s_at	3.38e-35	4.78e-37	17.1164	73.6943	1.66349	PNO1	partner of NOB1 homolog
208300_at	3.44e-35	4.87e-37	-17.1133	73.6798	-3.02029	PTPRH	protein tyrosine phosphatase, receptor type H
222792_s_at	3.51e-35	4.99e-37	17.1091	73.6429	1.47984	CCDC59	coiled-coil domain containing 59
223039_at	3.7e-35	5.27e-37	-17.0997	73.6114	-1.85445	GUCD1	guanylyl cyclase domain containing 1
218585_s_at	3.7e-35	5.28e-37	17.0994	73.6066	2.45651	DTL	denticleless E3 ubiquitin protein ligase homolog
219796_s_at	3.73e-35	5.32e-37	-17.0979	73.5964	-3.39925	CDHR5	cadherin related family member 5
235526_at	3.31e-35	4.67e-37	17.1204	73.5885	2.26357	SOX6	SRY-box 6
239516_at	3.5e-35	4.97e-37	17.1098	73.5652	2.24485
213653_at	3.94e-35	5.64e-37	17.088	73.5366	2.28829	METTL3	methyltransferase like 3
205848_at	3e-35	4.2e-37	17.1386	73.5113	2.45483	GAS2	growth arrest specific 2
208897_s_at	4e-35	5.72e-37	17.0853	73.5071	1.42753	DDX18	DEAD-box helicase 18
208113_x_at	4e-35	5.75e-37	17.0846	73.5046	1.13784	PABPC3	poly(A) binding protein cytoplasmic 3
1555480_a_at	4.03e-35	5.8e-37	-17.0832	73.5042	-2.44537	FBLIM1	filamin binding LIM protein 1
221621_at	3.19e-35	4.48e-37	17.1275	73.4775	1.43075	MIR6516///SCARNA16///SNHG20	microRNA 6516///small Cajal body-specific RNA 16///small nucleolar RNA host gene 20
1556121_at	4.01e-35	5.76e-37	17.0843	73.4479	2.84407	NAP1L1	nucleosome assembly protein 1 like 1
201930_at	4.24e-35	6.14e-37	17.0734	73.4419	1.89593	MCM6	minichromosome maintenance complex component 6
244189_at	4e-35	5.73e-37	17.0852	73.4258	2.11273	TTC28-AS1	TTC28 antisense RNA 1
202649_x_at	4.21e-35	6.08e-37	17.0751	73.4138	1.12768	RPS19	ribosomal protein S19
239289_x_at	4.51e-35	6.53e-37	17.0626	73.3888	1.49799	FAN1	FANCD2/FANCI-associated nuclease 1
1560659_at	3.54e-35	5.03e-37	17.1077	73.3495	1.49675	LINC00342	long intergenic non-protein coding RNA 342
203358_s_at	4.83e-35	7.05e-37	17.0496	73.3153	2.2227	EZH2	enhancer of zeste 2 polycomb repressive complex 2 subunit
207165_at	4.85e-35	7.08e-37	17.0487	73.3077	3.50454	HMMR	hyaluronan mediated motility receptor
236969_at	3.86e-35	5.51e-37	17.0919	73.3066	1.44252	GART	phosphoribosylglycinamide formyltransferase, phosphoribosylglycinamide synthetase, phosphoribosylaminoimidazole synthetase
225840_at	4.86e-35	7.1e-37	-17.0482	73.3017	-1.86127	TEF	TEF, PAR bZIP transcription factor
230282_at	5.05e-35	7.39e-37	-17.0413	73.2612	-1.50703	TSPAN3	tetraspanin 3
226198_at	5.1e-35	7.49e-37	-17.0391	73.2567	-1.44404	TOM1L2	target of myb1 like 2 membrane trafficking protein
244062_at	4.48e-35	6.49e-37	17.0636	73.2552	1.19751	DAAM1	dishevelled associated activator of morphogenesis 1
205572_at	3.5e-35	4.95e-37	17.1103	73.2473	1.89087	ANGPT2	angiopoietin 2
221570_s_at	5.19e-35	7.64e-37	17.0357	73.2317	1.81449	METTL5	methyltransferase like 5
225036_at	5.25e-35	7.73e-37	17.0336	73.2306	1.75122	TOMM5	translocase of outer mitochondrial membrane 5
223700_at	4.82e-35	7.02e-37	17.0502	73.1904	2.27108	MND1	meiotic nuclear divisions 1
210085_s_at	5.05e-35	7.4e-37	17.0412	73.1571	0.976703	ANXA9	annexin A9
242053_at	5.6e-35	8.26e-37	17.0223	73.1246	1.74814
202911_at	6.08e-35	8.98e-37	17.0078	73.0612	1.9242	MSH6	mutS homolog 6
211207_s_at	4.18e-35	6.02e-37	17.0766	73.0551	2.93699	ACSL6	acyl-CoA synthetase long-chain family member 6
242984_at	4.69e-35	6.81e-37	17.0554	73.0483	1.52983	MKLN1	muskelin 1
222216_s_at	6.14e-35	9.1e-37	17.0055	73.047	1.68058	MRPL17	mitochondrial ribosomal protein L17
211042_x_at	6.38e-35	9.48e-37	16.9985	73.01	1.64349	MIR6756///MCAM	microRNA 6756///melanoma cell adhesion molecule
235343_at	4.19e-35	6.05e-37	17.0757	73.0077	2.28257	VASH2	vasohibin 2
221121_at	5.1e-35	7.49e-37	17.0392	72.9803	1.3754	CT55	cancer/testis antigen 55
235145_at	6.82e-35	1.02e-36	-16.9864	72.944	-2.19166	ZBTB7B	zinc finger and BTB domain containing 7B
213189_at	7.09e-35	1.06e-36	16.9796	72.9115	1.88132	MINA	MYC induced nuclear antigen
225717_at	6.49e-35	9.65e-37	16.9954	72.9037	2.05225	LNPK	lunapark, ER junction formation factor
214804_at	6.57e-35	9.79e-37	16.993	72.8739	1.601	CENPI	centromere protein I
218984_at	7.29e-35	1.09e-36	16.9743	72.8729	1.91149	PUS7	pseudouridylate synthase 7 (putative)
1565829_at	5.63e-35	8.31e-37	17.0211	72.8711	1.11804	CEP295	centrosomal protein 295
201326_at	7.55e-35	1.13e-36	16.9681	72.8473	1.79486	CCT6A	chaperonin containing TCP1 subunit 6A
229795_at	6.13e-35	9.07e-37	17.0061	72.8398	2.09098
207140_at	7.73e-35	1.16e-36	-16.9637	72.8205	-2.11772	ALPI	alkaline phosphatase, intestinal
236619_at	4.74e-35	6.89e-37	17.0534	72.8016	1.5911
221898_at	6.14e-35	9.11e-37	17.0054	72.7541	2.07164	PDPN	podoplanin
200817_x_at	8.17e-35	1.23e-36	16.9538	72.7272	0.913151	RPS10	ribosomal protein S10
208697_s_at	8.33e-35	1.26e-36	16.9503	72.725	1.42755	EIF3E	eukaryotic translation initiation factor 3 subunit E
200706_s_at	8.56e-35	1.29e-36	-16.9453	72.7213	-2.74267	LITAF	lipopolysaccharide induced TNF factor
206500_s_at	7.28e-35	1.09e-36	16.9748	72.6624	1.80592	MIS18BP1	MIS18 binding protein 1
203967_at	7.41e-35	1.11e-36	16.9715	72.6595	2.13325	CDC6	cell division cycle 6
210106_at	9.06e-35	1.38e-36	-16.9345	72.6488	-2.82306	BLOC1S1-RDH5///RDH5	BLOC1S1-RDH5 readthrough///retinol dehydrogenase 5
217848_s_at	9.21e-35	1.4e-36	16.9316	72.6167	1.19453	PPA1	pyrophosphatase (inorganic) 1
215095_at	7.97e-35	1.2e-36	16.9582	72.6017	1.92267	ESD	esterase D
1558323_at	8.83e-35	1.34e-36	-16.9393	72.6008	-0.738236	TMEM72	transmembrane protein 72
207122_x_at	9.72e-35	1.48e-36	-16.9219	72.58	-2.04576	SULT1A2	sulfotransferase family 1A member 2
205175_s_at	8.65e-35	1.31e-36	16.9434	72.5726	1.40001	KHK	ketohexokinase
212111_at	1.01e-34	1.54e-36	-16.915	72.54	-1.35284	STX12	syntaxin 12
218756_s_at	1.03e-34	1.59e-36	-16.9099	72.5163	-3.55424	DHRS11	dehydrogenase/reductase 11
200088_x_at	9.81e-35	1.5e-36	16.9201	72.5133	0.793279	NBEAL1///RPL12	neurobeachin like 1///ribosomal protein L12
219202_at	1.1e-34	1.7e-36	16.8983	72.4492	1.49601	RHBDF2	rhomboid 5 homolog 2
214723_x_at	9.5e-35	1.45e-36	16.9259	72.4463	2.59202	ANKRD36	ankyrin repeat domain 36
1559723_s_at	8.68e-35	1.31e-36	16.9426	72.4174	1.65146	C9orf3	chromosome 9 open reading frame 3
220668_s_at	1.12e-34	1.72e-36	16.8959	72.3796	1.72571	DNMT3B	DNA methyltransferase 3 beta
202311_s_at	8.71e-35	1.32e-36	16.9418	72.3642	2.1992	COL1A1	collagen type I alpha 1 chain
219120_at	1.04e-34	1.59e-36	16.9092	72.3621	0.978279	WDCP	WD repeat and coiled coil containing
220266_s_at	1.22e-34	1.89e-36	-16.8804	72.3429	-4.16045	KLF4	Kruppel like factor 4
212800_at	9.93e-35	1.52e-36	16.9179	72.3341	1.39041	STX6	syntaxin 6
201897_s_at	1.24e-34	1.92e-36	16.8775	72.3209	1.85861	CKS1B	CDC28 protein kinase regulatory subunit 1B
227211_at	1.25e-34	1.94e-36	16.8754	72.3147	1.74161	PHF19	PHD finger protein 19
232709_at	1.03e-34	1.59e-36	16.91	72.2885	1.43286
239794_at	1.03e-34	1.57e-36	16.9118	72.2847	1.56679
1558467_a_at	1.1e-34	1.7e-36	16.8986	72.2692	1.90144	UGGT2	UDP-glucose glycoprotein glucosyltransferase 2
223637_s_at	1.31e-34	2.03e-36	-16.8678	72.2626	-1.75366	FAM160A2	family with sequence similarity 160 member A2
224903_at	1.3e-34	2.02e-36	16.8683	72.2595	1.67462	UTP4	UTP4, small subunit processome component
218461_at	1.31e-34	2.05e-36	16.8664	72.2464	1.62563	GPN3	GPN-loop GTPase 3
204034_at	1.37e-34	2.15e-36	-16.8576	72.1865	-2.53348	ETHE1	ETHE1, persulfide dioxygenase
243857_at	1.13e-34	1.75e-36	16.8935	72.1847	2.09149	MORF4L2	mortality factor 4 like 2
214179_s_at	1.4e-34	2.21e-36	-16.8534	72.1842	-1.76335	NFE2L1	nuclear factor, erythroid 2 like 1
221782_at	1.39e-34	2.19e-36	16.8547	72.1775	2.31135	DNAJC10	DnaJ heat shock protein family (Hsp40) member C10
228050_at	1.41e-34	2.21e-36	16.8529	72.167	2.1293	UTP15	UTP15, small subunit processome component
227035_x_at	1.41e-34	2.22e-36	16.8521	72.1665	1.2298	RP9P	retinitis pigmentosa 9 pseudogene
216305_s_at	1.35e-34	2.1e-36	16.8616	72.1615	1.76956	GCFC2	GC-rich sequence DNA-binding factor 2
210281_s_at	1.35e-34	2.12e-36	16.8606	72.1222	2.7088	ZMYM2	zinc finger MYM-type containing 2
204475_at	1.36e-34	2.14e-36	16.8591	72.1161	4.3664	MMP1	matrix metallopeptidase 1
225238_at	1.32e-34	2.05e-36	16.8659	72.0904	1.39285	MSI2	musashi RNA binding protein 2
203712_at	1.52e-34	2.4e-36	16.8388	72.0859	1.59113	PUM3	pumilio RNA binding family member 3
209714_s_at	1.55e-34	2.46e-36	16.8347	72.0812	2.58164	CDKN3	cyclin dependent kinase inhibitor 3
239056_at	1.31e-34	2.05e-36	16.8665	72.066	0.833618	SEC22C	SEC22 homolog C, vesicle trafficking protein
239131_at	1.45e-34	2.28e-36	16.8476	72.0389	2.22851
239969_at	1.47e-34	2.32e-36	16.8447	72.0365	1.74568
224467_s_at	1.63e-34	2.59e-36	16.826	72.0284	1.92658	PDCD2L	programmed cell death 2 like
218568_at	1.63e-34	2.61e-36	16.8249	72.024	1.50686	AGK	acylglycerol kinase
227256_at	1.65e-34	2.63e-36	16.8234	72.0153	2.06011	USP31	ubiquitin specific peptidase 31
235573_at	1.63e-34	2.59e-36	16.8262	72.0153	2.0641	HSPH1	heat shock protein family H (Hsp110) member 1
219377_at	1.63e-34	2.6e-36	-16.8256	72.0135	-1.97433	GAREM1	GRB2 associated regulator of MAPK1 subtype 1
204492_at	1.33e-34	2.07e-36	16.864	71.9868	1.78656	ARHGAP11A	Rho GTPase activating protein 11A
200807_s_at	1.61e-34	2.55e-36	16.8283	71.9841	0.952109	HSPD1	heat shock protein family D (Hsp60) member 1
200002_at	1.72e-34	2.75e-36	16.8156	71.9618	1.16074	RPL35	ribosomal protein L35
222830_at	1.63e-34	2.59e-36	16.8259	71.9172	2.48566	GRHL1	grainyhead like transcription factor 1
218605_at	1.79e-34	2.88e-36	16.808	71.9087	1.82352	TFB2M	transcription factor B2, mitochondrial
244290_at	1.31e-34	2.03e-36	16.8677	71.8968	1.89156
202452_at	1.84e-34	2.95e-36	-16.8036	71.8871	-1.7346	ZER1	zyg-11 related cell cycle regulator
211725_s_at	1.89e-34	3.05e-36	16.7979	71.8647	1.94145	BID	BH3 interacting domain death agonist
222502_s_at	1.86e-34	2.99e-36	16.8013	71.8584	1.76903	UFM1	ubiquitin fold modifier 1
32042_at	1.91e-34	3.08e-36	16.7963	71.8246	1.97965	ENOX2	ecto-NOX disulfide-thiol exchanger 2
205967_at	2.03e-34	3.28e-36	16.7853	71.7903	1.61541	HIST2H4B///HIST4H4///HIST2H4A///HIST1H4L///HIST1H4E///HIST1H4B///HIST1H4H///HIST1H4C///HIST1H4J///HIST1H4K///HIST1H4F///HIST1H4D///HIST1H4A///HIST1H4I	histone cluster 2, H4b///histone cluster 4, H4///histone cluster 2, H4a///histone cluster 1, H4l///histone cluster 1, H4e///histone cluster 1, H4b///histone cluster 1, H4h///histone cluster 1, H4c///histone cluster 1, H4j///histone cluster 1, H4k///histone cluster 1, H4f///histone cluster 1, H4d///histone cluster 1, H4a///histone cluster 1, H4i
217845_x_at	1.91e-34	3.09e-36	-16.7956	71.7742	-1.24464	HIGD1A	HIG1 hypoxia inducible domain family member 1A
211026_s_at	2.1e-34	3.41e-36	-16.7791	71.7579	-2.76132	MGLL	monoglyceride lipase
200050_at	2.08e-34	3.37e-36	16.7808	71.754	2.13872	ZNF146	zinc finger protein 146
229431_at	2.08e-34	3.36e-36	16.7812	71.7516	2.15998	RFXAP	regulatory factor X associated protein
240263_at	1.71e-34	2.74e-36	16.8162	71.7331	1.73508
221724_s_at	1.66e-34	2.66e-36	16.8213	71.7319	1.334	CLEC4A	C-type lectin domain family 4 member A
218470_at	2.17e-34	3.52e-36	16.7732	71.7243	1.842	YARS2	tyrosyl-tRNA synthetase 2
203664_s_at	2.41e-34	3.93e-36	16.7546	71.6167	1.38581	POLR2D	RNA polymerase II subunit D
218507_at	2.42e-34	3.95e-36	16.7536	71.6103	2.26617	HILPDA	hypoxia inducible lipid droplet associated
243887_at	2.47e-34	4.03e-36	16.7501	71.567	1.66903	MRPL30	mitochondrial ribosomal protein L30
225595_at	2.18e-34	3.54e-36	16.7723	71.5608	1.94931	CREBZF	CREB/ATF bZIP transcription factor
233999_s_at	1.87e-34	3e-36	16.8006	71.4933	1.14197	TTC26	tetratricopeptide repeat domain 26
1555490_s_at	2.79e-34	4.58e-36	-16.7285	71.4638	-1.78904	PDZD3	PDZ domain containing 3
203308_x_at	2.79e-34	4.58e-36	-16.7283	71.447	-1.26233	HPS1	HPS1, biogenesis of lysosomal organelles complex 3 subunit 1
1552296_at	2.87e-34	4.71e-36	-16.7235	71.4335	-4.82325	BEST4	bestrophin 4
211955_at	2.93e-34	4.83e-36	16.7193	71.3961	2.00378	IPO5	importin 5
216177_at	2.59e-34	4.25e-36	16.7413	71.3808	1.36352
202838_at	3.01e-34	4.98e-36	-16.7141	71.3733	-2.2091	FUCA1	fucosidase, alpha-L- 1, tissue
239841_at	2.97e-34	4.91e-36	16.7166	71.3688	1.38581
215152_at	2.13e-34	3.46e-36	16.7766	71.3288	1.68323	MYB	MYB proto-oncogene, transcription factor
213157_s_at	3.22e-34	5.35e-36	-16.7019	71.3077	-1.52187	LOC339166///WSCD1	uncharacterized LOC339166///WSC domain containing 1
210416_s_at	3.24e-34	5.39e-36	16.7005	71.2986	1.50421	CHEK2	checkpoint kinase 2
225866_at	3.26e-34	5.42e-36	16.6995	71.2882	2.11651	RPF2	ribosome production factor 2 homolog
1557558_s_at	2.56e-34	4.19e-36	16.7435	71.2785	1.17005	MATN1-AS1	MATN1 antisense RNA 1
236778_at	2.89e-34	4.76e-36	16.7219	71.25	2.06625
226963_at	3.38e-34	5.64e-36	16.6926	71.2478	1.85538	BTF3L4	basic transcription factor 3 like 4
202130_at	3.48e-34	5.82e-36	-16.6873	71.2249	-1.99509	RIOK3	RIO kinase 3
229369_at	3.5e-34	5.87e-36	-16.6859	71.2155	-3.46004	VSIG2	V-set and immunoglobulin domain containing 2
232048_at	2.9e-34	4.78e-36	16.7211	71.2086	1.65693	FAM76B	family with sequence similarity 76 member B
225547_at	3.63e-34	6.1e-36	16.6794	71.1747	1.90501	SNORD87///SNHG6	small nucleolar RNA, C/D box 87///small nucleolar RNA host gene 6
244828_x_at	3.22e-34	5.34e-36	16.7019	71.1587	1.80487	NAF1	nuclear assembly factor 1 ribonucleoprotein
41037_at	3.43e-34	5.72e-36	16.6903	71.1195	1.7714	TEAD4	TEA domain transcription factor 4
214976_at	3.33e-34	5.54e-36	16.6957	71.1111	1.2873	SNORD68///RPL13	small nucleolar RNA, C/D box 68///ribosomal protein L13
244033_at	3.46e-34	5.79e-36	16.6883	71.0788	1.9278	CEP128	centrosomal protein 128
236202_at	3.13e-34	5.18e-36	16.7072	71.062	1.7847
244808_at	2.98e-34	4.92e-36	16.7162	71.0566	1.45036	GRAMD1A	GRAM domain containing 1A
37953_s_at	3.12e-34	5.16e-36	16.708	71.024	1.21028	ASIC1	acid sensing ion channel subunit 1
219180_s_at	4.19e-34	7.05e-36	-16.6546	71.0231	-1.88822	PEX26	peroxisomal biogenesis factor 26
206097_at	4.93e-34	8.36e-36	-16.6254	70.8537	-1.85993	SLC22A18AS	solute carrier family 22 member 18 antisense
213599_at	4.86e-34	8.21e-36	16.6287	70.8492	2.29455	OIP5	Opa interacting protein 5
220074_at	5.07e-34	8.61e-36	-16.6204	70.8324	-3.16991	CDHR5	cadherin related family member 5
200759_x_at	5.15e-34	8.76e-36	-16.6175	70.8197	-1.36109	NFE2L1	nuclear factor, erythroid 2 like 1
239212_at	4.12e-34	6.92e-36	16.6577	70.8107	1.70835	LTV1	LTV1 ribosome biogenesis factor
233445_at	4.22e-34	7.1e-36	16.6533	70.7726	1.44857
218590_at	5.42e-34	9.25e-36	16.6082	70.7656	1.65125	C10orf2	chromosome 10 open reading frame 2
215299_x_at	5.51e-34	9.42e-36	-16.6051	70.7465	-2.37165	SULT1A1	sulfotransferase family 1A member 1
228387_at	4.89e-34	8.28e-36	16.6271	70.7334	1.87236	LINC01355	long intergenic non-protein coding RNA 1355
220180_at	5.62e-34	9.62e-36	-16.6016	70.7222	-2.71817	CCDC68	coiled-coil domain containing 68
205133_s_at	5.64e-34	9.65e-36	16.601	70.7215	1.98877	HSPE1	heat shock protein family E (Hsp10) member 1
230129_at	4.97e-34	8.43e-36	16.624	70.6889	1.33033	PSTK	phosphoseryl-tRNA kinase
223530_at	4.84e-34	8.18e-36	16.6292	70.671	1.76045	TDRKH	tudor and KH domain containing
239487_at	4.76e-34	8.02e-36	16.6326	70.669	2.20716
205593_s_at	5.97e-34	1.03e-35	-16.5907	70.663	-4.70341	PDE9A	phosphodiesterase 9A
229280_s_at	5.33e-34	9.08e-36	16.6114	70.6009	1.64409	CASC15	cancer susceptibility candidate 15 (non-protein coding)
232080_at	5.99e-34	1.03e-35	16.5899	70.5766	1.90708	HECW2	HECT, C2 and WW domain containing E3 ubiquitin protein ligase 2
222968_at	5.86e-34	1.01e-35	16.594	70.5652	1.52695
226881_at	6.59e-34	1.14e-35	16.5731	70.5625	1.80545	GRPEL2	GrpE like 2, mitochondrial
219293_s_at	6.74e-34	1.16e-35	16.5689	70.5374	1.30516	OLA1	Obg-like ATPase 1
205091_x_at	6.66e-34	1.15e-35	16.571	70.5261	1.95769	RECQL	RecQ like helicase
223358_s_at	6.84e-34	1.18e-35	16.5662	70.522	2.07951	PDE7A	phosphodiesterase 7A
220276_at	5.78e-34	9.9e-36	-16.5966	70.5107	-1.66851	RERGL	RERG like
219470_x_at	6.17e-34	1.06e-35	16.5846	70.5025	1.44047	CCNJ	cyclin J
225080_at	6.97e-34	1.21e-35	-16.5627	70.491	-1.75478	MYO1C	myosin IC
231784_s_at	7.21e-34	1.25e-35	16.5569	70.4633	2.52781	DCAF13	DDB1 and CUL4 associated factor 13
228744_at	4.91e-34	8.32e-36	16.6264	70.4544	0.953575	HAUS2	HAUS augmin like complex subunit 2
230091_at	6.65e-34	1.15e-35	16.5716	70.4383	1.74542	SRPK2	SRSF protein kinase 2
225712_at	7.52e-34	1.31e-35	16.5492	70.4204	1.70984	GEMIN5	gem nuclear organelle associated protein 5
225580_at	7.55e-34	1.31e-35	16.5482	70.4141	2.27415	MRPL50	mitochondrial ribosomal protein L50
1554691_a_at	7.55e-34	1.31e-35	-16.5485	70.4095	-1.70529	PACSIN2	protein kinase C and casein kinase substrate in neurons 2
235648_at	7.65e-34	1.33e-35	16.5458	70.3939	2.13991	ZNF567	zinc finger protein 567
203343_at	7.77e-34	1.36e-35	-16.5429	70.3824	-1.85359	UGDH	UDP-glucose 6-dehydrogenase
229589_x_at	4.01e-34	6.74e-36	16.6624	70.3766	0.957434	BIVM	basic, immunoglobulin-like variable motif containing
205154_at	8.45e-34	1.48e-35	-16.528	70.2999	-1.36833	LRRN2	leucine rich repeat neuronal 2
239598_s_at	7.25e-34	1.26e-35	16.5557	70.288	1.79982	LPCAT2	lysophosphatidylcholine acyltransferase 2
217956_s_at	8.54e-34	1.5e-35	16.526	70.2832	1.53742	ENOPH1	enolase-phosphatase 1
1554465_s_at	5.22e-34	8.89e-36	16.615	70.2641	1.25408	ZNF674///KRBOX4	zinc finger protein 674///KRAB box domain containing 4
222571_at	8.72e-34	1.53e-35	-16.5222	70.2587	-2.37408	ST6GALNAC6	ST6 N-acetylgalactosaminide alpha-2,6-sialyltransferase 6
204253_s_at	9.25e-34	1.63e-35	-16.5112	70.1992	-1.1017	VDR	vitamin D (1,25- dihydroxyvitamin D3) receptor
218932_at	9.51e-34	1.68e-35	16.5065	70.1716	1.6715	ZNHIT6	zinc finger HIT-type containing 6
1557905_s_at	9.12e-34	1.61e-35	16.5139	70.1383	1.73506	CD44	CD44 molecule (Indian blood group)
218542_at	1.02e-33	1.8e-35	16.4947	70.1057	3.07131	CEP55	centrosomal protein 55
208646_at	1.05e-33	1.86e-35	16.4891	70.0672	1.24046
217580_x_at	8.93e-34	1.57e-35	16.5179	70.0657	1.8601
240231_at	9.75e-34	1.72e-35	16.5019	70.0455	1.81506
1559140_at	7.9e-34	1.38e-35	16.5399	70.0388	0.649342	FAM87B///FAM87A	family with sequence similarity 87 member B///family with sequence similarity 87 member A
201557_at	1.11e-33	1.97e-35	-16.4794	70.0159	-1.48493	VAMP2	vesicle associated membrane protein 2
200885_at	1.12e-33	1.99e-35	-16.4778	69.9967	-2.34858	RHOC	ras homolog family member C
230830_at	1.14e-33	2.03e-35	-16.4744	69.9874	-3.9967	SLC51B	solute carrier family 51 beta subunit
209421_at	1.18e-33	2.11e-35	16.4678	69.9487	2.01982	MSH2	mutS homolog 2
200705_s_at	1.17e-33	2.09e-35	16.4696	69.9271	1.134	SNORA41///EEF1B2	small nucleolar RNA, H/ACA box 41///eukaryotic translation elongation factor 1 beta 2
240655_at	8.95e-34	1.57e-35	16.5175	69.9251	1.93676
213424_at	8.18e-34	1.43e-35	16.5336	69.8718	2.13017	KIAA0895	KIAA0895
214060_at	1.12e-33	1.99e-35	16.478	69.8641	1.71463	SSBP1	single stranded DNA binding protein 1
229883_at	1.05e-33	1.87e-35	16.4884	69.8612	1.2875	GRIN2D	glutamate ionotropic receptor NMDA type subunit 2D
208249_s_at	1.32e-33	2.37e-35	16.4477	69.8232	1.62834	TGDS	TDP-glucose 4,6-dehydratase
230139_at	1.31e-33	2.34e-35	16.4499	69.8214	1.7336
223062_s_at	1.39e-33	2.5e-35	16.4386	69.7742	3.50221	PSAT1	phosphoserine aminotransferase 1
226980_at	1.4e-33	2.52e-35	16.4376	69.7431	2.67832	DEPDC1B	DEP domain containing 1B
229983_at	1.47e-33	2.65e-35	16.429	69.7207	1.7729	TIGD2	tigger transposable element derived 2
224044_at	7.9e-34	1.38e-35	16.5397	69.7131	1.02675	RHOT1	ras homolog family member T1
200061_s_at	1.43e-33	2.58e-35	16.4334	69.704	0.91697	RPS24	ribosomal protein S24
204453_at	1.47e-33	2.66e-35	16.4279	69.6948	1.83091	ZNF84	zinc finger protein 84
234875_at	1.52e-33	2.75e-35	16.4228	69.6736	1.30959	RPL7AP10	ribosomal protein L7a pseudogene 10
202813_at	1.52e-33	2.76e-35	16.4222	69.6731	1.80585	TARBP1	TAR (HIV-1) RNA binding protein 1
235296_at	1.29e-33	2.3e-35	16.4529	69.6721	2.58212	EIF5A2	eukaryotic translation initiation factor 5A2
218713_at	1.54e-33	2.78e-35	16.4204	69.6704	2.16847	ICE2	interactor of little elongation complex ELL subunit 2
211494_s_at	1.56e-33	2.83e-35	-16.4176	69.6543	-4.00866	SLC4A4	solute carrier family 4 member 4
227374_at	1.56e-33	2.84e-35	16.4168	69.6508	1.61108	EARS2	glutamyl-tRNA synthetase 2, mitochondrial
206209_s_at	1.54e-33	2.8e-35	-16.4193	69.6261	-6.88787	CA4	carbonic anhydrase 4
227517_s_at	1.72e-33	3.14e-35	16.4	69.5458	2.68726	SNORD77///SNORD76///SNORD74///GAS5///SNORD44///SNORD47///SNORD80///SNORD79///SNORD81	small nucleolar RNA, C/D box 77///small nucleolar RNA, C/D box 76///small nucleolar RNA, C/D box 74///growth arrest specific 5 (non-protein coding)///small nucleolar RNA, C/D box 44///small nucleolar RNA, C/D box 47///small nucleolar RNA, C/D box 80///small nucleolar RNA, C/D box 79///small nucleolar RNA, C/D box 81
241754_at	1.3e-33	2.33e-35	16.4509	69.5423	1.49388	SCAI	suppressor of cancer cell invasion
201607_at	1.76e-33	3.21e-35	16.3964	69.5319	1.54858	PWP1	PWP1 homolog, endonuclein
235027_at	1.64e-33	2.99e-35	16.4083	69.504	2.37198	ZNF736	zinc finger protein 736
228438_at	1.13e-33	2.02e-35	16.4751	69.4324	1.32978	MSC-AS1	MSC antisense RNA 1
231984_at	1.85e-33	3.38e-35	16.3874	69.4294	1.99141	MTAP	methylthioadenosine phosphorylase
224428_s_at	1.98e-33	3.63e-35	16.3754	69.403	2.9328	CDCA7	cell division cycle associated 7
1565838_at	8.96e-34	1.58e-35	16.517	69.3995	0.472782	LOC101929162	uncharacterized LOC101929162
1555888_at	1.88e-33	3.45e-35	16.3838	69.3881	1.93666	UBR5-AS1	UBR5 antisense RNA 1
214048_at	1.74e-33	3.17e-35	16.3984	69.3852	1.62859	MBD4	methyl-CpG binding domain 4, DNA glycosylase
221183_at	1.42e-33	2.56e-35	16.4345	69.3829	0.814041	LOC100507388	uncharacterized LOC100507388
235304_at	1.39e-33	2.5e-35	16.4389	69.3099	1.49169
201327_s_at	2.19e-33	4.02e-35	16.3579	69.3074	1.67596	CCT6A	chaperonin containing TCP1 subunit 6A
220612_at	1.77e-33	3.23e-35	16.3952	69.2782	1.61635
212448_at	2.24e-33	4.13e-35	-16.3532	69.2723	-2.01662	NEDD4L	neural precursor cell expressed, developmentally down-regulated 4-like, E3 ubiquitin protein ligase
211593_s_at	2.27e-33	4.2e-35	-16.3504	69.2556	-1.48604	MAST2	microtubule associated serine/threonine kinase 2
214431_at	2.29e-33	4.23e-35	16.3495	69.2494	1.49061	GMPS	guanine monophosphate synthase
219540_at	2.31e-33	4.28e-35	16.3472	69.2394	2.00584	ZNF267	zinc finger protein 267
213701_at	2.32e-33	4.3e-35	16.3464	69.2346	2.48143	C12orf29	chromosome 12 open reading frame 29
218661_at	2.31e-33	4.28e-35	-16.3472	69.2345	-1.50857	NAA60	N(alpha)-acetyltransferase 60, NatF catalytic subunit
221856_s_at	2.35e-33	4.37e-35	-16.3438	69.2159	-1.72517	FAM63A	family with sequence similarity 63 member A
221691_x_at	2.5e-33	4.65e-35	16.3332	69.1631	2.1447	NPM1	nucleophosmin
1553865_a_at	1.96e-33	3.59e-35	16.3771	69.1545	0.517266	GPR26	G protein-coupled receptor 26
209357_at	2.53e-33	4.71e-35	-16.3312	69.1435	-1.83268	CITED2	Cbp/p300 interacting transactivator with Glu/Asp rich carboxy-terminal domain 2
203625_x_at	2.67e-33	4.99e-35	16.3212	69.0831	1.86432	SKP2	S-phase kinase-associated protein 2, E3 ubiquitin protein ligase
1554523_a_at	2.82e-33	5.27e-35	-16.312	69.033	-1.28585	CNNM2	cyclin and CBS domain divalent metal cation transport mediator 2
211986_at	2.84e-33	5.31e-35	-16.3105	69.0254	-2.0685	AHNAK	AHNAK nucleoprotein
202231_at	2.9e-33	5.44e-35	16.3065	69.0046	1.46841	EIF3M	eukaryotic translation initiation factor 3 subunit M
235496_at	2.9e-33	5.43e-35	-16.3067	69.0032	-2.4167	HRCT1	histidine rich carboxyl terminus 1
1554470_s_at	2.27e-33	4.19e-35	16.3508	68.9714	1.48737	ZBTB44	zinc finger and BTB domain containing 44
239614_x_at	1.76e-33	3.21e-35	16.396	68.9693	1.71285
201291_s_at	3.09e-33	5.79e-35	16.2959	68.9427	2.89466	TOP2A	topoisomerase (DNA) II alpha
1554101_a_at	2.66e-33	4.95e-35	16.3225	68.8786	1.82453	TMTC4	transmembrane and tetratricopeptide repeat containing 4
219378_at	3.29e-33	6.19e-35	16.2848	68.8753	1.74109	NAA16	N(alpha)-acetyltransferase 16, NatA auxiliary subunit
225548_at	3.32e-33	6.26e-35	-16.2826	68.8679	-1.99927	SHROOM3	shroom family member 3
204956_at	2.64e-33	4.91e-35	16.324	68.8662	1.96548	MTAP	methylthioadenosine phosphorylase
213030_s_at	3.45e-33	6.51e-35	-16.276	68.8228	-2.26152	PLXNA2	plexin A2
237418_at	2.26e-33	4.17e-35	16.3518	68.8122	0.886771
235287_at	2.09e-33	3.85e-35	16.3654	68.8016	1.80612	CDK6	cyclin dependent kinase 6
244663_at	2.66e-33	4.96e-35	16.3222	68.8001	2.14636	ZNF431	zinc finger protein 431
225834_at	3.56e-33	6.71e-35	16.2709	68.7981	2.43033	FAM72A///FAM72D///FAM72B///FAM72C	family with sequence similarity 72 member A///family with sequence similarity 72 member D///family with sequence similarity 72 member B///family with sequence similarity 72 member C
208632_at	3.67e-33	6.93e-35	-16.2654	68.7591	-1.54697	RNF10	ring finger protein 10
230380_at	3.27e-33	6.14e-35	16.286	68.7539	1.94323	THAP2	THAP domain containing 2
238913_at	3.28e-33	6.17e-35	16.2853	68.7496	1.34498
201749_at	3.73e-33	7.06e-35	-16.2623	68.7409	-1.82859	ECE1	endothelin converting enzyme 1
205995_x_at	3.83e-33	7.25e-35	16.2577	68.7194	1.50133	IQCB1	IQ motif containing B1
216333_x_at	3.83e-33	7.26e-35	-16.2576	68.7192	-1.59725	TNXB///TNXA	tenascin XB///tenascin XA (pseudogene)
240157_at	4.02e-33	7.64e-35	-16.2489	68.6686	-3.2966
200793_s_at	4.16e-33	7.91e-35	-16.2429	68.6287	-2.48251	ACO2	aconitase 2
225699_at	4.24e-33	8.08e-35	16.2395	68.6152	1.39189	LOC101928927///SNORA9///SNHG15	uncharacterized LOC101928927///small nucleolar RNA, H/ACA box 9///small nucleolar RNA host gene 15
227189_at	4.24e-33	8.08e-35	-16.2394	68.6146	-1.44261	CPNE5	copine 5
209508_x_at	4.25e-33	8.15e-35	-16.2379	68.6016	-2.14789	CFLAR	CASP8 and FADD like apoptosis regulator
216505_x_at	4.25e-33	8.15e-35	16.238	68.597	1.57061
206461_x_at	4.34e-33	8.33e-35	-16.2343	68.5616	-3.24583	MT1H	metallothionein 1H
209527_at	4.49e-33	8.65e-35	16.2279	68.5357	1.36509	EXOSC2	exosome component 2
228521_s_at	4.52e-33	8.74e-35	-16.2261	68.5308	-1.70242	MIA-RAB4B///RAB4B	MIA-RAB4B readthrough (NMD candidate)///RAB4B, member RAS oncogene family
209154_at	4.25e-33	8.12e-35	-16.2385	68.529	-1.65997	P2RX5-TAX1BP3///TAX1BP3	P2RX5-TAX1BP3 readthrough (NMD candidate)///Tax1 binding protein 3
242812_at	3.59e-33	6.78e-35	16.2693	68.528	1.0757	HCG18	HLA complex group 18 (non-protein coding)
239994_at	4.62e-33	8.94e-35	-16.2224	68.515	-2.63451	B3GALT5	beta-1,3-galactosyltransferase 5
229333_at	4.62e-33	8.92e-35	16.2226	68.5087	1.65183	GMPS	guanine monophosphate synthase
205072_s_at	4.09e-33	7.77e-35	16.246	68.5081	1.94855	XRCC4	X-ray repair cross complementing 4
222154_s_at	4.81e-33	9.33e-35	-16.215	68.4378	-1.33807	SPATS2L	spermatogenesis associated serine rich 2 like
241757_x_at	4.06e-33	7.72e-35	16.2471	68.3916	1.51453	DYNC2LI1	dynein cytoplasmic 2 light intermediate chain 1
238880_at	5.24e-33	1.02e-34	16.2	68.3807	2.44867	GTF3A	general transcription factor IIIA
225031_at	5.2e-33	1.01e-34	16.2014	68.368	2.1582	CHD6	chromodomain helicase DNA binding protein 6
219029_at	5.33e-33	1.04e-34	16.1971	68.3671	1.94222	TMEM267	transmembrane protein 267
209725_at	5.35e-33	1.04e-34	16.1961	68.3598	1.42127	UTP20	UTP20, small subunit processome component
234276_at	4.24e-33	8.11e-35	16.2388	68.3499	1.94154
203961_at	5.65e-33	1.1e-34	16.1865	68.3012	3.43082	NEBL	nebulette
203410_at	5.83e-33	1.14e-34	16.1809	68.2723	1.86422	AP3M2	adaptor related protein complex 3 mu 2 subunit
231235_at	4.99e-33	9.68e-35	16.2087	68.2621	2.00459	NKTR	natural killer cell triggering receptor
219230_at	6.03e-33	1.18e-34	-16.1748	68.2365	-3.31521	TMEM100	transmembrane protein 100
200627_at	5.9e-33	1.15e-34	16.1789	68.2207	0.796665	PTGES3	prostaglandin E synthase 3
227245_at	6.15e-33	1.21e-34	16.1713	68.2147	1.55511	NAA25	N(alpha)-acetyltransferase 25, NatB auxiliary subunit
216799_at	4.47e-33	8.6e-35	16.2289	68.1895	1.36424
238127_at	4.49e-33	8.65e-35	16.2279	68.1884	2.63096	GAS6-AS1	GAS6 antisense RNA 1
218785_s_at	4.51e-33	8.7e-35	16.2269	68.1275	0.727066	IFT22	intraflagellar transport 22
227912_s_at	5.45e-33	1.06e-34	16.193	68.1229	1.20416	EXOSC3	exosome component 3
243591_at	4.71e-33	9.13e-35	16.2188	68.1049	1.72139
208919_s_at	6.95e-33	1.37e-34	-16.1503	68.0931	-1.7596	NADK	NAD kinase
226489_at	7.03e-33	1.38e-34	-16.1482	68.0778	-2.82521	TMCC3	transmembrane and coiled-coil domain family 3
200674_s_at	6.51e-33	1.28e-34	16.1615	68.0763	0.918877	RPL32	ribosomal protein L32
1569484_s_at	4.24e-33	8.1e-35	16.239	68.0725	1.76551	MDN1	midasin AAA ATPase 1
234971_x_at	7.14e-33	1.41e-34	-16.1451	68.0538	-1.22587	PLCD3	phospholipase C delta 3
243150_at	4.44e-33	8.53e-35	16.2303	68.0324	1.6739
206429_at	7.53e-33	1.49e-34	-16.1358	68.0043	-2.29805	F2RL1	F2R like trypsin receptor 1
208895_s_at	7.52e-33	1.49e-34	16.1361	68.0017	1.67954	DDX18	DEAD-box helicase 18
1552839_at	4.3e-33	8.24e-35	16.236	67.9812	0.42855	FAM71D	family with sequence similarity 71 member D
205235_s_at	7.82e-33	1.55e-34	16.1289	67.9674	1.66697	KIF20B	kinesin family member 20B
236910_at	4.93e-33	9.56e-35	16.2109	67.9643	1.48089	MRPL39	mitochondrial ribosomal protein L39
218088_s_at	7.94e-33	1.58e-34	-16.1262	67.9516	-1.45038	RRAGC	Ras related GTP binding C
243405_at	7.6e-33	1.51e-34	16.134	67.9454	1.77979
223945_x_at	7.96e-33	1.58e-34	16.1255	67.9419	1.13491	RP9P	retinitis pigmentosa 9 pseudogene
239238_at	7.63e-33	1.51e-34	16.1333	67.9405	1.91832
1555420_a_at	6.46e-33	1.27e-34	16.163	67.9195	2.23705	KLF7	Kruppel like factor 7
224750_at	8.57e-33	1.71e-34	-16.1124	67.8637	-1.33519	RNF185	ring finger protein 185
240148_at	7.25e-33	1.43e-34	16.1425	67.8233	1.14312
200631_s_at	9.18e-33	1.83e-34	16.1006	67.783	1.00193	SETSIP///SET	SET-like protein///SET nuclear proto-oncogene
232739_at	9.35e-33	1.87e-34	-16.0973	67.7574	-1.9542	SPIB	Spi-B transcription factor
233779_x_at	8.57e-33	1.71e-34	16.1124	67.7572	1.01504
235849_at	9.57e-33	1.92e-34	-16.0931	67.7553	-2.22743	SCARA5	scavenger receptor class A member 5
238977_at	5.5e-33	1.07e-34	16.1911	67.7297	1.07165	MCM6	minichromosome maintenance complex component 6
202088_at	9.8e-33	1.97e-34	16.0887	67.729	1.80501	SLC39A6	solute carrier family 39 member 6
207971_s_at	9.5e-33	1.9e-34	16.0945	67.7131	1.1213	CEP68	centrosomal protein 68
215380_s_at	1.01e-32	2.02e-34	16.0839	67.6979	1.58443	GGCT	gamma-glutamylcyclotransferase
201375_s_at	9.9e-33	1.99e-34	-16.0868	67.6843	-1.67564	PPP2CB	protein phosphatase 2 catalytic subunit beta
211829_s_at	7.97e-33	1.59e-34	-16.1251	67.6746	-0.821293	GPER1	G protein-coupled estrogen receptor 1
241910_x_at	1.04e-32	2.1e-34	-16.0779	67.6678	-1.40855	ARL17B///ARL17A	ADP ribosylation factor like GTPase 17B///ADP ribosylation factor like GTPase 17A
221677_s_at	1e-32	2.01e-34	16.0849	67.6612	1.64264	DONSON	downstream neighbor of SON
219539_at	1.04e-32	2.11e-34	16.0773	67.6601	1.45809	GEMIN6	gem nuclear organelle associated protein 6
207747_s_at	1.06e-32	2.14e-34	-16.0747	67.6488	-0.986535	DOK4	docking protein 4
204032_at	1.08e-32	2.19e-34	-16.0704	67.6199	-2.22493	BCAR3	breast cancer anti-estrogen resistance 3
237814_at	7.03e-33	1.39e-34	16.1479	67.6142	0.94536
1553708_at	9.77e-33	1.96e-34	16.0893	67.5599	2.65486	LINC00525	long intergenic non-protein coding RNA 525
202796_at	1.18e-32	2.38e-34	-16.0563	67.5391	-2.68539	SYNPO	synaptopodin
220335_x_at	1.18e-32	2.39e-34	-16.0559	67.5387	-2.99948	CES3	carboxylesterase 3
227969_at	1.18e-32	2.4e-34	-16.0549	67.5269	-1.84292	PCBP1-AS1	PCBP1 antisense RNA 1
218750_at	1.23e-32	2.5e-34	16.0481	67.4907	2.54268	TAF1D	TATA-box binding protein associated factor, RNA polymerase I subunit D
215464_s_at	1.26e-32	2.57e-34	-16.0438	67.4683	-2.70938	P2RX5-TAX1BP3///TAX1BP3///P2RX5	P2RX5-TAX1BP3 readthrough (NMD candidate)///Tax1 binding protein 3///purinergic receptor P2X 5
210691_s_at	1.26e-32	2.57e-34	16.0434	67.4658	2.06618	CACYBP	calcyclin binding protein
207761_s_at	1.23e-32	2.51e-34	-16.0476	67.4597	-2.98405	METTL7A	methyltransferase like 7A
207525_s_at	1.28e-32	2.61e-34	-16.0411	67.4523	-2.06272	GIPC1	GIPC PDZ domain containing family member 1
204354_at	1.32e-32	2.7e-34	16.0353	67.4148	2.07978	POT1	protection of telomeres 1
238303_at	1.19e-32	2.42e-34	16.0538	67.3878	2.07294
211455_at	9.58e-33	1.92e-34	16.0927	67.3772	1.06916
208672_s_at	1.33e-32	2.73e-34	16.0332	67.3769	0.681888	SRSF3	serine and arginine rich splicing factor 3
244625_at	1.2e-32	2.44e-34	16.0524	67.364	1.83034
243773_at	1.18e-32	2.39e-34	16.056	67.3571	1.32965	PDCD2	programmed cell death 2
208752_x_at	1.41e-32	2.9e-34	16.0234	67.3483	2.11285	NAP1L1	nucleosome assembly protein 1 like 1
202396_at	1.44e-32	2.97e-34	16.0191	67.3182	1.3183	TCERG1	transcription elongation regulator 1
200680_x_at	1.42e-32	2.93e-34	16.0216	67.285	0.950341	HMGB1	high mobility group box 1
239978_at	1.26e-32	2.57e-34	16.0438	67.2639	1.83549
223331_s_at	1.53e-32	3.15e-34	16.009	67.2637	1.83806	DDX20	DEAD-box helicase 20
202962_at	1.56e-32	3.23e-34	-16.005	67.2407	-2.07118	KIF13B	kinesin family member 13B
204866_at	1.59e-32	3.29e-34	16.0019	67.2219	2.12869	JADE3	jade family PHD finger 3
202996_at	1.59e-32	3.28e-34	-16.0022	67.2198	-2.11617	POLD4	DNA polymerase delta 4, accessory subunit
223766_at	1.51e-32	3.12e-34	16.0109	67.1931	0.911151
204761_at	1.62e-32	3.35e-34	15.9985	67.1787	1.74816	USP6NL	USP6 N-terminal like
238967_at	1.53e-32	3.15e-34	16.0089	67.104	1.80839
226366_at	1.8e-32	3.73e-34	15.9805	67.0929	1.96806	SHPRH	SNF2 histone linker PHD RING helicase
243014_at	1.3e-32	2.67e-34	16.0373	67.0909	1.24603
230788_at	1.82e-32	3.78e-34	-15.9784	67.0842	-4.60573	GCNT2	glucosaminyl (N-acetyl) transferase 2, I-branching enzyme (I blood group)
221594_at	8.15e-33	1.62e-34	16.1212	67.0825	0.419595	RBM48	RNA binding motif protein 48
226339_at	1.83e-32	3.81e-34	15.977	67.0758	1.89562	TRUB1	TruB pseudouridine synthase family member 1
233655_s_at	1.35e-32	2.78e-34	16.0304	67.0686	1.24402	HAUS6	HAUS augmin like complex subunit 6
224060_s_at	1.89e-32	3.94e-34	15.9712	67.0106	1.59857	DPH5	diphthamide biosynthesis 5
243000_at	1.64e-32	3.41e-34	15.9958	67.007	1.90767	CDK6	cyclin dependent kinase 6
203755_at	2.06e-32	4.31e-34	15.9564	66.9512	2.78228	BUB1B	BUB1 mitotic checkpoint serine/threonine kinase B
210249_s_at	2.08e-32	4.35e-34	-15.9547	66.9393	-1.42079	NCOA1	nuclear receptor coactivator 1
201608_s_at	2.13e-32	4.45e-34	15.9507	66.9157	1.23281	PWP1	PWP1 homolog, endonuclein
241804_at	1.34e-32	2.75e-34	16.0319	66.9106	1.65599	LOC102724275	uncharacterized LOC102724275
224129_s_at	2.14e-32	4.49e-34	15.9491	66.9097	1.1276	DPY30	dpy-30, histone methyltransferase complex regulatory subunit
242136_x_at	2.13e-32	4.45e-34	15.9506	66.8685	1.82959	MGC70870	C-terminal binding protein 2 pseudogene
201923_at	2.24e-32	4.7e-34	15.9415	66.8667	2.29823	PRDX4	peroxiredoxin 4
210531_at	1.29e-32	2.64e-34	16.0387	66.8279	1.01011	NR2C1	nuclear receptor subfamily 2 group C member 1
1553689_s_at	2.2e-32	4.62e-34	15.9445	66.8193	1.56705	METTL6	methyltransferase like 6
202764_at	2.4e-32	5.04e-34	-15.9297	66.7968	-0.964336	STIM1	stromal interaction molecule 1
209657_s_at	2.26e-32	4.76e-34	15.9396	66.7796	1.98517	HSF2	heat shock transcription factor 2
219223_at	2.47e-32	5.2e-34	-15.9246	66.7625	-1.48991	CACFD1	calcium channel flower domain containing 1
228351_at	2.48e-32	5.23e-34	15.9237	66.7513	1.38868	HEATR1	HEAT repeat containing 1
237716_at	1.75e-32	3.63e-34	15.9851	66.7427	1.30213
1552306_at	1.96e-32	4.08e-34	15.9654	66.7212	1.5488	ALG10	ALG10, alpha-1,2-glucosyltransferase
218755_at	2.57e-32	5.44e-34	15.917	66.7135	2.12447	KIF20A	kinesin family member 20A
225020_at	2.66e-32	5.62e-34	-15.9114	66.688	-1.72815	DAB2IP	DAB2 interacting protein
212058_at	2.7e-32	5.72e-34	15.9085	66.6677	1.98266	U2SURP	U2 snRNP associated SURP domain containing
214173_x_at	2.72e-32	5.78e-34	15.9068	66.6578	1.98811	URI1	URI1, prefoldin like chaperone
204460_s_at	2.78e-32	5.92e-34	15.9027	66.6014	1.22666	RAD1	RAD1 checkpoint DNA exonuclease
229665_at	2.77e-32	5.88e-34	15.9038	66.5901	2.48828	CSTF3	cleavage stimulation factor subunit 3
223786_at	2.55e-32	5.39e-34	-15.9186	66.5897	-1.0475	CHST6	carbohydrate sulfotransferase 6
218632_at	3.01e-32	6.42e-34	-15.8889	66.5558	-2.31564	HECTD3	HECT domain E3 ubiquitin protein ligase 3
243683_at	2.14e-32	4.48e-34	15.9497	66.544	2.3694	MORF4L2	mortality factor 4 like 2
214765_s_at	3.13e-32	6.69e-34	-15.8819	66.5158	-2.81067	NAAA	N-acylethanolamine acid amidase
203693_s_at	3.16e-32	6.76e-34	15.8803	66.502	1.74024	E2F3	E2F transcription factor 3
209672_s_at	2.65e-32	5.61e-34	15.9117	66.4992	1.912	MIOS	meiosis regulator for oocyte development
221188_s_at	3.29e-32	7.04e-34	-15.8734	66.4649	-2.43307	CIDEB	cell death-inducing DFFA-like effector b
220175_s_at	3.32e-32	7.13e-34	15.8714	66.4497	2.02362	CBWD7///CBWD6///CBWD3///CBWD5///CBWD2///CBWD1	COBW domain containing 7///COBW domain containing 6///COBW domain containing 3///COBW domain containing 5///COBW domain containing 2///COBW domain containing 1
219722_s_at	3.36e-32	7.21e-34	-15.8694	66.4426	-3.12853	GDPD3	glycerophosphodiester phosphodiesterase domain containing 3
205019_s_at	3.41e-32	7.34e-34	-15.8665	66.4238	-2.33604	VIPR1	vasoactive intestinal peptide receptor 1
205361_s_at	3.41e-32	7.33e-34	15.8665	66.423	2.60515	PFDN4	prefoldin subunit 4
226275_at	3.39e-32	7.28e-34	-15.8677	66.4213	-2.34105	MXD1	MAX dimerization protein 1
236560_at	3.11e-32	6.63e-34	15.8836	66.3955	1.66139	DIS3	DIS3 homolog, exosome endoribonuclease and 3'-5' exoribonuclease
214700_x_at	3.49e-32	7.54e-34	15.8619	66.393	1.95423	RIF1	replication timing regulatory factor 1
206955_at	3.54e-32	7.64e-34	-15.8596	66.3854	-1.52596	LOC101930168///LOC100509620///AQP7	putative aquaporin-7-like protein 3///putative aquaporin-7-like protein 3///aquaporin 7
228559_at	3.43e-32	7.4e-34	15.865	66.3849	1.64701	CENPN	centromere protein N
1552329_at	3.03e-32	6.47e-34	15.8877	66.3609	2.19334	RBBP6	RB binding protein 6, ubiquitin ligase
202456_s_at	3.63e-32	7.86e-34	-15.8549	66.3551	-1.32268	ZER1	zyg-11 related cell cycle regulator
230684_at	2.7e-32	5.73e-34	15.9081	66.3449	1.20298	LOC101927446///GTPBP10	uncharacterized LOC101927446///GTP binding protein 10
218145_at	3.68e-32	7.97e-34	15.8526	66.3356	2.26547	TRIB3	tribbles pseudokinase 3
222387_s_at	3.57e-32	7.72e-34	15.858	66.3229	1.96416	VPS35	VPS35 retromer complex component
218036_x_at	3.7e-32	8.04e-34	15.8511	66.3225	1.81692	NMD3	NMD3 ribosome export adaptor
213687_s_at	3.7e-32	8.02e-34	15.8514	66.3161	1.25402	RPL35A	ribosomal protein L35a
202025_x_at	3.83e-32	8.34e-34	-15.8449	66.2971	-1.46945	ACAA1	acetyl-CoA acyltransferase 1
226496_at	3.92e-32	8.55e-34	15.8407	66.272	1.77783	ZCCHC7	zinc finger CCHC-type containing 7
59375_at	4.04e-32	8.82e-34	-15.8355	66.2431	-2.85108	MYO15B	myosin XVB
200937_s_at	3.92e-32	8.54e-34	15.8409	66.2239	0.959468	RPL5///SNORD21	ribosomal protein L5///small nucleolar RNA, C/D box 21
209575_at	4.11e-32	8.99e-34	-15.8323	66.2234	-2.52533	IL10RB	interleukin 10 receptor subunit beta
244427_at	2.96e-32	6.29e-34	15.8924	66.1866	1.75	KIF23	kinesin family member 23
225479_at	4.27e-32	9.36e-34	15.8255	66.1794	1.64103	LRRC58	leucine rich repeat containing 58
200796_s_at	3.55e-32	7.68e-34	-15.8588	66.1714	-1.11764	MCL1	BCL2 family apoptosis regulator
224200_s_at	3.2e-32	6.86e-34	15.8779	66.1641	1.71703	RAD18	RAD18, E3 ubiquitin protein ligase
212247_at	4.42e-32	9.71e-34	15.8193	66.1444	1.71249	NUP205	nucleoporin 205
1558164_s_at	3.74e-32	8.14e-34	15.849	66.1321	1.74654	PEX13	peroxisomal biogenesis factor 13
218868_at	4.37e-32	9.6e-34	15.8212	66.1119	1.37504	ACTR3B	ARP3 actin related protein 3 homolog B
235098_at	4.16e-32	9.1e-34	-15.8301	66.1053	-0.901165	PEX26	peroxisomal biogenesis factor 26
213237_at	4.67e-32	1.03e-33	15.8099	66.0824	1.4056	KNOP1	lysine rich nucleolar protein 1
220346_at	3.83e-32	8.35e-34	15.8447	66.0732	2.00858	MTHFD2L	methylenetetrahydrofolate dehydrogenase (NADP+ dependent) 2-like
232395_x_at	2.73e-32	5.8e-34	15.9061	66.0608	1.91962	AGBL3	ATP/GTP binding protein like 3
213129_s_at	4.93e-32	1.09e-33	15.7996	66.0291	1.92511	LOC101060817///GCSH	glycine cleavage system H protein, mitochondrial-like///glycine cleavage system protein H
233429_at	3.73e-32	8.11e-34	15.8496	66.0246	0.476536	SPEF2	sperm flagellar 2
219306_at	4.97e-32	1.1e-33	15.7982	66.0158	2.49857	KIF15	kinesin family member 15
239413_at	4.88e-32	1.08e-33	15.8016	66.0136	1.76432	CEP152	centrosomal protein 152
232790_at	4.38e-32	9.61e-34	15.821	66.0096	1.32873	RNASEH1-AS1	RNASEH1 antisense RNA 1
227150_at	5.08e-32	1.13e-33	-15.7943	65.996	-1.40123	MTF1	metal regulatory transcription factor 1
236431_at	4.09e-32	8.93e-34	15.8334	65.9959	1.78434	U2SURP	U2 snRNP associated SURP domain containing
236098_at	5.11e-32	1.14e-33	-15.7929	65.9917	-1.91377	SMIM6	small integral membrane protein 6
217987_at	5.22e-32	1.16e-33	15.7893	65.9705	1.29833	ASNSD1	asparagine synthetase domain containing 1
210233_at	3.31e-32	7.09e-34	15.8721	65.9674	1.83262	IL1RAP	interleukin 1 receptor accessory protein
244395_at	2.41e-32	5.08e-34	15.9286	65.9457	1.2096	FLJ41455	uncharacterized LOC441441
220890_s_at	5.53e-32	1.23e-33	15.7794	65.9125	1.67861	APOLD1///DDX47	apolipoprotein L domain containing 1///DEAD-box helicase 47
221203_s_at	5.53e-32	1.23e-33	15.7789	65.9098	1.07003	YEATS2	YEATS domain containing 2
229981_at	4.77e-32	1.05e-33	15.8061	65.8811	2.06601	SNX5	sorting nexin 5
218233_s_at	5.66e-32	1.26e-33	15.775	65.8672	1.05208	TOMM6///PRICKLE4	translocase of outer mitochondrial membrane 6///prickle planar cell polarity protein 4
238169_at	3.41e-32	7.35e-34	15.8662	65.8669	0.996412
243772_at	4.9e-32	1.08e-33	15.8009	65.8388	1.1096	SDCCAG8	serologically defined colon cancer antigen 8
212967_x_at	6.01e-32	1.34e-33	15.7644	65.8245	1.97552	NAP1L1	nucleosome assembly protein 1 like 1
1557809_a_at	4.8e-32	1.06e-33	15.805	65.824	1.49499
231538_at	4.85e-32	1.07e-33	15.803	65.8222	1.72698	C11orf1	chromosome 11 open reading frame 1
212672_at	5.85e-32	1.31e-33	15.7691	65.8209	1.83937	ATM	ATM serine/threonine kinase
235736_at	4.23e-32	9.26e-34	15.8273	65.8197	1.95929	SMKR1	small lysine rich protein 1
211971_s_at	6.03e-32	1.35e-33	15.7636	65.8194	1.44711	LRPPRC	leucine rich pentatricopeptide repeat containing
1561589_a_at	5.09e-32	1.13e-33	-15.7938	65.7766	-1.23326	NBEAL1	neurobeachin like 1
214274_s_at	6.26e-32	1.4e-33	-15.7572	65.7766	-1.66739	ACAA1	acetyl-CoA acyltransferase 1
203658_at	6.3e-32	1.42e-33	-15.7559	65.7714	-2.02448	SLC25A20	solute carrier family 25 member 20
223328_at	6.59e-32	1.49e-33	15.7477	65.7219	1.46917	ARMC10	armadillo repeat containing 10
226341_at	5.77e-32	1.29e-33	15.7715	65.7214	1.9198	OTUD6B-AS1	OTUD6B antisense RNA 1 (head to head)
212578_x_at	6.42e-32	1.44e-33	15.7525	65.7068	1.06328	RPS17	ribosomal protein S17
219799_s_at	6.61e-32	1.49e-33	-15.7472	65.6799	-4.84151	DHRS9	dehydrogenase/reductase 9
225803_at	7.09e-32	1.61e-33	-15.7345	65.648	-2.79774	FBXO32	F-box protein 32
226807_at	6.76e-32	1.53e-33	15.7433	65.6393	1.87669	ZFP1	ZFP1 zinc finger protein
204367_at	7.12e-32	1.62e-33	-15.7335	65.6379	-1.3342	SP2	Sp2 transcription factor
239867_at	5.48e-32	1.22e-33	15.781	65.6326	1.50628
202224_at	7.24e-32	1.64e-33	-15.7306	65.6228	-2.09642	CRK	CRK proto-oncogene, adaptor protein
225501_at	7.26e-32	1.65e-33	15.7299	65.6169	1.69817	PHF6	PHD finger protein 6
235081_x_at	7.07e-32	1.6e-33	15.7352	65.5979	1.30487	TRIM65	tripartite motif containing 65
206208_at	7.24e-32	1.65e-33	-15.7305	65.5931	-6.35963	CA4	carbonic anhydrase 4
242418_at	5e-32	1.11e-33	15.797	65.5832	1.50409	C2orf27A	chromosome 2 open reading frame 27A
201016_at	7.61e-32	1.74e-33	15.7214	65.5677	2.14843	EIF1AX	eukaryotic translation initiation factor 1A, X-linked
211385_x_at	7.7e-32	1.76e-33	-15.7193	65.5584	-2.05169	SULT1A2	sulfotransferase family 1A member 2
218575_at	7.68e-32	1.75e-33	15.7198	65.5571	1.4389	LOC730268///ANAPC1	anaphase-promoting complex subunit 1-like///anaphase promoting complex subunit 1
1569973_at	7.41e-32	1.69e-33	15.7261	65.5477	0.991981	SEPT7P2	septin 7 pseudogene 2
203832_at	7.76e-32	1.77e-33	15.7179	65.5464	1.60723	SNRPF	small nuclear ribonucleoprotein polypeptide F
203491_s_at	7.83e-32	1.79e-33	15.7162	65.5252	1.99223	CEP57	centrosomal protein 57
243529_at	7.33e-32	1.67e-33	15.7281	65.5244	1.44766	MARS2	methionyl-tRNA synthetase 2, mitochondrial
223560_s_at	7.96e-32	1.82e-33	15.7133	65.5152	1.38008	NDUFAF7	NADH:ubiquinone oxidoreductase complex assembly factor 7
232014_at	6.98e-32	1.58e-33	15.7375	65.5127	1.68321	ZNF30	zinc finger protein 30
217794_at	8.02e-32	1.84e-33	-15.712	65.5012	-1.89161	PRR13	proline rich 13
227927_at	6.78e-32	1.53e-33	15.7424	65.4891	1.47931	NBPF20	neuroblastoma breakpoint family member 20
223168_at	8.17e-32	1.87e-33	-15.7087	65.4832	-2.13876	RHOU	ras homolog family member U
231402_at	8.46e-32	1.94e-33	-15.7026	65.4368	-1.17227	LOC100507507	uncharacterized LOC100507507
212046_x_at	8.64e-32	1.99e-33	-15.6986	65.4346	-1.55909	MAPK3	mitogen-activated protein kinase 3
234953_x_at	6.53e-32	1.47e-33	15.7495	65.4129	1.13786	ZNF19	zinc finger protein 19
1560665_at	6.28e-32	1.41e-33	15.7566	65.3805	0.656261	SCPEP1	serine carboxypeptidase 1
230147_at	6.77e-32	1.53e-33	15.7429	65.3734	2.20624	F2RL2	coagulation factor II thrombin receptor like 2
230097_at	9.2e-32	2.12e-33	15.6879	65.3727	2.3767	GART	phosphoribosylglycinamide formyltransferase, phosphoribosylglycinamide synthetase, phosphoribosylaminoimidazole synthetase
233385_x_at	9.47e-32	2.19e-33	-15.6826	65.3384	-1.54666	MIA-RAB4B///RAB4B	MIA-RAB4B readthrough (NMD candidate)///RAB4B, member RAS oncogene family
227578_at	5.48e-32	1.22e-33	15.7809	65.3363	0.818578	TMPO-AS1	TMPO antisense RNA 1
204088_at	9.59e-32	2.22e-33	-15.6803	65.3279	-2.68684	P2RX4	purinergic receptor P2X 4
32811_at	9.61e-32	2.23e-33	-15.6796	65.3227	-1.72376	MYO1C	myosin IC
244641_at	8.64e-32	1.99e-33	15.6988	65.3079	1.33426	MALSU1	mitochondrial assembly of ribosomal large subunit 1
236924_at	7.12e-32	1.61e-33	15.7337	65.3075	1.68201
212658_at	9.91e-32	2.3e-33	-15.6744	65.2925	-1.49575	LHFPL2	lipoma HMGIC fusion partner-like 2
1564029_at	6.3e-32	1.41e-33	15.756	65.2733	0.918894	USP49	ubiquitin specific peptidase 49
220803_at	5.75e-32	1.28e-33	15.7722	65.2729	1.38199	STAMBPL1	STAM binding protein like 1
201636_at	9.37e-32	2.16e-33	15.6845	65.2701	1.74783	FXR1	FMR1 autosomal homolog 1
238693_at	9.26e-32	2.13e-33	15.6868	65.2665	1.66914	PHC3	polyhomeotic homolog 3
32723_at	1.03e-31	2.39e-33	15.6681	65.2557	1.24044	CSTF1	cleavage stimulation factor subunit 1
202431_s_at	1.04e-31	2.43e-33	15.6653	65.2372	2.67773	MYC	v-myc avian myelocytomatosis viral oncogene homolog
226184_at	1.07e-31	2.5e-33	15.6604	65.208	2.15107	FMNL2	formin like 2
200710_at	1.05e-31	2.46e-33	-15.663	65.2059	-2.30735	ACADVL	acyl-CoA dehydrogenase, very long chain
207196_s_at	1.09e-31	2.54e-33	-15.6574	65.1918	-1.72766	TNIP1	TNFAIP3 interacting protein 1
243376_at	8.18e-32	1.88e-33	15.7084	65.1865	1.27441	TANK	TRAF family member associated NFKB activator
203377_s_at	8.58e-32	1.97e-33	15.7001	65.1764	1.76473	CDC40	cell division cycle 40
225388_at	1e-31	2.33e-33	15.6722	65.1684	1.52291	TSPAN5	tetraspanin 5
210052_s_at	1.11e-31	2.61e-33	15.6529	65.166	2.55242	TPX2	TPX2, microtubule nucleation factor
213053_at	1.11e-31	2.6e-33	15.6534	65.1459	0.912487	HAUS5	HAUS augmin like complex subunit 5
243007_at	9.3e-32	2.15e-33	15.6859	65.1232	1.47676	TTC5	tetratricopeptide repeat domain 5
226835_s_at	1.18e-31	2.76e-33	15.6434	65.1087	3.00922	ZFAS1	ZNFX1 antisense RNA 1
211503_s_at	1.2e-31	2.81e-33	-15.6406	65.0935	-1.17109	RAB14	RAB14, member RAS oncogene family
203019_x_at	1.06e-31	2.47e-33	15.6624	65.0769	2.2281	SSX2IP	SSX family member 2 interacting protein
201665_x_at	1.19e-31	2.8e-33	15.6413	65.0464	1.14832	RPS17	ribosomal protein S17
229317_at	1.01e-31	2.34e-33	15.6712	65.0078	2.4062	KPNA5	karyopherin subunit alpha 5
225475_at	1.31e-31	3.09e-33	-15.6249	65.001	-1.50497	MIER1	MIER1 transcriptional regulator
222118_at	1.09e-31	2.56e-33	15.6565	65.0002	1.55214	CENPN	centromere protein N
217256_x_at	1.32e-31	3.12e-33	15.6231	64.99	2.17079
204745_x_at	1.27e-31	3e-33	-15.6296	64.9821	-3.1719	MT1G	metallothionein 1G
226134_s_at	1.35e-31	3.2e-33	15.6189	64.965	1.82949	MSI2	musashi RNA binding protein 2
211954_s_at	1.36e-31	3.22e-33	15.6179	64.9583	2.17246	IPO5	importin 5
226214_at	1.37e-31	3.24e-33	-15.6167	64.9516	-1.379	GDE1	glycerophosphodiester phosphodiesterase 1
241466_at	1.05e-31	2.44e-33	15.6644	64.9509	1.34454
242877_at	9.61e-32	2.23e-33	15.6798	64.94	1.81918
213173_at	1.05e-31	2.44e-33	15.6646	64.9392	1.38601	PCNX1	pecanex homolog 1 (Drosophila)
203721_s_at	1.48e-31	3.51e-33	15.6031	64.8721	1.73341	UTP18	UTP18, small subunit processome component
206149_at	1.49e-31	3.53e-33	-15.6025	64.8511	-4.26576	CHP2	calcineurin like EF-hand protein 2
201074_at	1.52e-31	3.61e-33	15.5985	64.8421	1.58358	SMARCC1	SWI/SNF related, matrix associated, actin dependent regulator of chromatin subfamily c member 1
242600_at	1.39e-31	3.3e-33	-15.6138	64.8208	-1.43079	FRMD3	FERM domain containing 3
1555878_at	1.57e-31	3.75e-33	15.5921	64.8065	2.4273	RPS24	ribosomal protein S24
226889_at	1.51e-31	3.59e-33	15.5997	64.8012	2.26424	WDR35	WD repeat domain 35
236345_at	1.08e-31	2.54e-33	15.6579	64.7774	1.49922	TBXAS1	thromboxane A synthase 1
242538_at	1.28e-31	3.01e-33	15.6293	64.7572	1.69599
226292_at	1.67e-31	3.99e-33	-15.5818	64.7456	-2.33413	CAPN5	calpain 5
208609_s_at	1.67e-31	4e-33	-15.5813	64.7309	-0.948687	TNXB///TNXA	tenascin XB///tenascin XA (pseudogene)
230831_at	1.36e-31	3.21e-33	15.6182	64.7071	2.44142	FRMD5	FERM domain containing 5
203203_s_at	1.76e-31	4.21e-33	15.5729	64.6702	2.01036	KRR1	KRR1, small subunit processome component homolog
212510_at	1.77e-31	4.25e-33	-15.5711	64.6674	-1.77221	GPD1L	glycerol-3-phosphate dehydrogenase 1-like
227135_at	1.8e-31	4.33e-33	-15.5682	64.6631	-2.75694	NAAA	N-acylethanolamine acid amidase
219886_at	1.23e-31	2.89e-33	15.6356	64.6357	1.01101	CEP97	centrosomal protein 97
215239_x_at	1.47e-31	3.48e-33	15.6048	64.6338	1.78651	ZNF273	zinc finger protein 273
231772_x_at	1.76e-31	4.23e-33	15.5721	64.6276	1.62829	CENPH	centromere protein H
203968_s_at	1.61e-31	3.84e-33	15.5882	64.6181	1.76776	CDC6	cell division cycle 6
202170_s_at	1.88e-31	4.53e-33	15.5604	64.6181	1.70066	AASDHPPT	aminoadipate-semialdehyde dehydrogenase-phosphopantetheinyl transferase
218177_at	1.91e-31	4.61e-33	-15.5574	64.6009	-2.13262	CHMP1B	charged multivesicular body protein 1B
219363_s_at	1.92e-31	4.64e-33	15.5565	64.5941	2.08716	MTERF3	mitochondrial transcription termination factor 3
236126_at	1.89e-31	4.56e-33	15.5592	64.5859	1.5524	ACVR2B	activin A receptor type 2B
232245_at	1.94e-31	4.68e-33	-15.555	64.5858	-2.91516	SLC25A34	solute carrier family 25 member 34
209804_at	1.96e-31	4.74e-33	15.5528	64.5638	1.24078	DCLRE1A	DNA cross-link repair 1A
204407_at	1.97e-31	4.77e-33	15.5517	64.5576	1.69161	TTF2	transcription termination factor 2
204092_s_at	2.01e-31	4.88e-33	15.5481	64.5462	2.38375	AURKA	aurora kinase A
213899_at	1.66e-31	3.97e-33	15.5828	64.545	1.74392	METAP2	methionyl aminopeptidase 2
210656_at	1.51e-31	3.6e-33	15.5988	64.5394	2.1731	EED	embryonic ectoderm development
213412_at	2.06e-31	4.99e-33	-15.5444	64.5239	-2.08607	TJP3	tight junction protein 3
227105_at	2.06e-31	5e-33	15.5438	64.5199	1.96616	CSPP1	centrosome and spindle pole associated protein 1
236462_at	1.5e-31	3.55e-33	15.6012	64.5189	1.69233
213867_x_at	1.77e-31	4.26e-33	-15.571	64.5172	-0.999997	ACTB	actin beta
221770_at	2.09e-31	5.09e-33	15.5411	64.505	1.34543	RPE	ribulose-5-phosphate-3-epimerase
244038_at	1.7e-31	4.06e-33	15.5786	64.4868	1.10264	WDR89	WD repeat domain 89
200758_s_at	2.19e-31	5.33e-33	-15.5332	64.4587	-1.45977	NFE2L1	nuclear factor, erythroid 2 like 1
208044_s_at	2.25e-31	5.49e-33	-15.5284	64.4241	-1.22919	PPARD	peroxisome proliferator activated receptor delta
206709_x_at	2.27e-31	5.54e-33	-15.5268	64.4206	-1.04972	GPT	glutamic--pyruvic transaminase
201503_at	2.27e-31	5.54e-33	15.5268	64.4206	1.27654	G3BP1	G3BP stress granule assembly factor 1
212832_s_at	2.27e-31	5.53e-33	15.527	64.419	1.49535	CKAP5	cytoskeleton associated protein 5
204130_at	2.28e-31	5.57e-33	-15.5258	64.4094	-3.28728	HSD11B2	hydroxysteroid 11-beta dehydrogenase 2
213716_s_at	2.29e-31	5.61e-33	-15.5245	64.4074	-3.07108	SECTM1	secreted and transmembrane 1
229533_x_at	2.28e-31	5.56e-33	15.526	64.3699	1.7914	ZNF680	zinc finger protein 680
206746_at	1.88e-31	4.51e-33	15.5611	64.3419	1.60006	BFSP1	beaded filament structural protein 1
204024_at	1.98e-31	4.79e-33	15.5512	64.3304	1.60696	OSGIN2	oxidative stress induced growth inhibitor family member 2
219060_at	2.49e-31	6.11e-33	15.5103	64.3178	1.59661	WDYHV1	WDYHV motif containing 1
214763_at	2.52e-31	6.2e-33	-15.5078	64.307	-1.94544	ACOT11	acyl-CoA thioesterase 11
1562144_at	2.31e-31	5.67e-33	15.523	64.2961	0.965636
214317_x_at	2.45e-31	6.02e-33	15.5127	64.2905	0.801815	RPS9	ribosomal protein S9
219267_at	2.57e-31	6.33e-33	-15.5043	64.2874	-2.95333	GLTP	glycolipid transfer protein
237106_at	1.66e-31	3.97e-33	15.5825	64.2804	0.971774	SLC11A2	solute carrier family 11 member 2
212922_s_at	2.6e-31	6.4e-33	15.5025	64.2744	1.53628	SMYD2	SET and MYND domain containing 2
236109_at	2.27e-31	5.53e-33	15.5271	64.2302	1.48887
212063_at	2.83e-31	7.01e-33	15.4872	64.186	2.38219	CD44	CD44 molecule (Indian blood group)
1554027_a_at	2.08e-31	5.06e-33	-15.5419	64.1716	-1.29797	SLC4A4	solute carrier family 4 member 4
209396_s_at	2.22e-31	5.41e-33	15.5309	64.1632	2.0454	CHI3L1	chitinase 3 like 1
209884_s_at	2.79e-31	6.92e-33	15.4895	64.1533	2.14655	SLC4A7	solute carrier family 4 member 7
241959_at	2.64e-31	6.5e-33	15.4999	64.149	1.98998	ANAPC10	anaphase promoting complex subunit 10
225521_at	2.75e-31	6.81e-33	15.4921	64.1434	1.59954	ANAPC7	anaphase promoting complex subunit 7
213377_x_at	2.62e-31	6.46e-33	15.5011	64.1333	0.678413	RPS12	ribosomal protein S12
219891_at	3.03e-31	7.53e-33	-15.4752	64.1146	-2.123	PGPEP1	pyroglutamyl-peptidase I
218593_at	3.05e-31	7.59e-33	15.474	64.1081	1.50786	RBM28	RNA binding motif protein 28
206364_at	2.93e-31	7.28e-33	15.481	64.0656	1.71152	KIF14	kinesin family member 14
238598_s_at	2.39e-31	5.85e-33	15.5175	64.0645	1.63995
206506_s_at	2.85e-31	7.07e-33	15.4859	64.0442	1.58557	SUPT3H	SPT3 homolog, SAGA and STAGA complex component
209114_at	3.18e-31	7.92e-33	-15.4668	64.0224	-3.83491	TSPAN1	tetraspanin 1
212976_at	2.77e-31	6.86e-33	15.491	64.0155	1.77009	LRRC8B	leucine rich repeat containing 8 family member B
213007_at	3.4e-31	8.51e-33	15.4548	63.9932	2.03988	FANCI	Fanconi anemia complementation group I
203960_s_at	3.13e-31	7.81e-33	15.4693	63.9856	1.77019	HSPB11	heat shock protein family B (small) member 11
1559524_at	3.18e-31	7.94e-33	15.4665	63.9803	1.64526
209712_at	3.46e-31	8.66e-33	-15.4519	63.9753	-2.05994	SLC35D1	solute carrier family 35 member D1
235999_at	2.72e-31	6.73e-33	15.4941	63.973	1.42393
243661_at	2.62e-31	6.46e-33	15.501	63.9713	1.47428	LOC285902///ZNF273	uncharacterized LOC285902///zinc finger protein 273
213629_x_at	3.55e-31	8.89e-33	-15.4476	63.938	-2.95705	MT1F	metallothionein 1F
211433_x_at	3.63e-31	9.1e-33	-15.4435	63.9266	-1.73092	FAM214B	family with sequence similarity 214 member B
204003_s_at	3.63e-31	9.12e-33	15.4433	63.9235	1.15012	NUPL2	nucleoporin like 2
242074_at	3.18e-31	7.94e-33	15.4664	63.9211	1.40668
223513_at	3.67e-31	9.22e-33	15.4414	63.9135	2.15695	CENPJ	centromere protein J
209395_at	2.85e-31	7.08e-33	15.4856	63.882	2.40352	CHI3L1	chitinase 3 like 1
1569283_at	2.05e-31	4.96e-33	15.5452	63.8615	1.1866	ZNF891	zinc finger protein 891
223996_s_at	3.88e-31	9.75e-33	15.4321	63.8566	1.36563	MRPL30	mitochondrial ribosomal protein L30
219979_s_at	3.56e-31	8.93e-33	15.4467	63.848	1.98024	HIKESHI	Hikeshi, heat shock protein nuclear import factor
214656_x_at	4.03e-31	1.02e-32	-15.4252	63.8188	-1.70937	MYO1C	myosin IC
218430_s_at	3.33e-31	8.32e-33	15.4585	63.7892	1.52879	RFX7	regulatory factor X7
238143_at	4.04e-31	1.02e-32	-15.4247	63.7782	-4.90422	LYPD8	LY6/PLAUR domain containing 8
233647_s_at	4.23e-31	1.07e-32	15.4167	63.7683	1.95295	CDADC1	cytidine and dCMP deaminase domain containing 1
1557218_s_at	2.66e-31	6.58e-33	15.4979	63.7397	1.26608	FANCB	Fanconi anemia complementation group B
224450_s_at	4.4e-31	1.11e-32	15.4098	63.727	1.56218	RIOK1	RIO kinase 1
228305_at	4.1e-31	1.03e-32	15.4222	63.7073	1.47755	ZNF565	zinc finger protein 565
220520_s_at	3.27e-31	8.18e-33	15.4614	63.6659	1.93563	NUP62CL	nucleoporin 62 C-terminal like
219807_x_at	4.72e-31	1.2e-32	-15.398	63.6562	-1.48749	MIA-RAB4B///RAB4B	MIA-RAB4B readthrough (NMD candidate)///RAB4B, member RAS oncogene family
204840_s_at	2.97e-31	7.39e-33	15.4785	63.6212	1.63804	EEA1	early endosome antigen 1
213296_at	4.9e-31	1.24e-32	-15.3913	63.6167	-1.63972	RER1	retention in endoplasmic reticulum sorting receptor 1
224971_at	5.02e-31	1.28e-32	15.387	63.5912	1.37445	MRPL30	mitochondrial ribosomal protein L30
202037_s_at	5.21e-31	1.33e-32	-15.3801	63.5513	-3.34775	SFRP1	secreted frizzled related protein 1
204490_s_at	5.14e-31	1.31e-32	15.3828	63.5167	1.77258	CD44	CD44 molecule (Indian blood group)
218886_at	5.45e-31	1.39e-32	15.3725	63.5068	1.85556	PAK1IP1	PAK1 interacting protein 1
1568955_at	3.91e-31	9.83e-33	15.4306	63.504	1.76093	SRGAP2C///SRGAP2B///SRGAP2	SLIT-ROBO Rho GTPase activating protein 2C///SLIT-ROBO Rho GTPase activating protein 2B///SLIT-ROBO Rho GTPase activating protein 2
234295_at	5.5e-31	1.41e-32	15.3706	63.4875	1.31388	DBR1	debranching RNA lariats 1
226501_at	5.56e-31	1.42e-32	15.3687	63.4732	1.86885	XPNPEP3	X-prolyl aminopeptidase 3
214806_at	5.1e-31	1.3e-32	15.384	63.4657	1.91542	BICD1	BICD cargo adaptor 1
236590_at	4.07e-31	1.03e-32	15.4233	63.4638	1.16574
213261_at	5.7e-31	1.46e-32	-15.3645	63.4593	-2.23555	TRANK1	tetratricopeptide repeat and ankyrin repeat containing 1
202859_x_at	5.71e-31	1.47e-32	15.3639	63.4411	4.04939	CXCL8	C-X-C motif chemokine ligand 8
212710_at	5.77e-31	1.48e-32	15.3621	63.4344	1.30348	CAMSAP1	calmodulin regulated spectrin associated protein 1
204546_at	5.82e-31	1.5e-32	-15.3604	63.4344	-1.98328	KIAA0513	KIAA0513
239538_at	4.91e-31	1.25e-32	15.3908	63.4342	1.34872	ZRANB3	zinc finger RANBP2-type containing 3
242028_at	4.73e-31	1.2e-32	15.3973	63.4166	1.56008	ZNF709	zinc finger protein 709
228913_at	5.17e-31	1.32e-32	15.3816	63.3677	1.58631	TPT1-AS1	TPT1 antisense RNA 1
235469_at	4.34e-31	1.1e-32	15.4123	63.3509	1.6335	FAM133DP///FAM133B	family with sequence similarity 133, member A pseudogene///family with sequence similarity 133 member B
203385_at	6.32e-31	1.63e-32	-15.3461	63.3498	-2.18761	DGKA	diacylglycerol kinase alpha
218877_s_at	6.33e-31	1.63e-32	15.3458	63.347	2.00717	TRMT11	tRNA methyltransferase 11 homolog
232063_x_at	5.83e-31	1.5e-32	15.36	63.3321	1.96203	FARSB	phenylalanyl-tRNA synthetase beta subunit
239346_at	6.35e-31	1.64e-32	15.3452	63.3297	1.74441	GTF2H3	general transcription factor IIH subunit 3
214696_at	6.44e-31	1.67e-32	-15.3425	63.3266	-2.39374	MIR22///MIR22HG	microRNA 22///MIR22 host gene
242071_x_at	6.53e-31	1.69e-32	-15.3401	63.2996	-0.95866	ITGA8	integrin subunit alpha 8
204447_at	6.44e-31	1.67e-32	15.3424	63.2978	2.07953	LZTS3	leucine zipper tumor suppressor family member 3
228028_at	6.53e-31	1.69e-32	-15.3399	63.2951	-1.10172	GAREM2	GRB2 associated regulator of MAPK1 subtype 2
219953_s_at	6.57e-31	1.7e-32	15.3387	63.2572	1.3378	AKIP1	A-kinase interacting protein 1
217514_at	5.58e-31	1.43e-32	-15.368	63.2354	-0.775183	ST8SIA5	ST8 alpha-N-acetyl-neuraminide alpha-2,8-sialyltransferase 5
220454_s_at	6.99e-31	1.82e-32	-15.3279	63.2305	-1.70961	SEMA6A	semaphorin 6A
215165_x_at	7.05e-31	1.84e-32	15.3259	63.2293	1.31719	UMPS	uridine monophosphate synthetase
201155_s_at	7.05e-31	1.84e-32	-15.3258	63.2285	-1.57288	MFN2	mitofusin 2
221509_at	7.05e-31	1.83e-32	15.3264	63.2265	1.20521	DENR	density regulated re-initiation and release factor
244417_at	6.71e-31	1.74e-32	-15.3352	63.2229	-1.69747
224594_x_at	6.07e-31	1.56e-32	-15.3532	63.2181	-0.984814	ACTB	actin beta
224462_s_at	7.05e-31	1.84e-32	15.3261	63.1933	1.26585	CHCHD6	coiled-coil-helix-coiled-coil-helix domain containing 6
209735_at	7.3e-31	1.91e-32	-15.3199	63.1863	-5.27033	ABCG2	ATP binding cassette subfamily G member 2 (Junior blood group)
209314_s_at	6.58e-31	1.71e-32	15.3384	63.1789	1.93014	HBS1L	HBS1 like translational GTPase
235290_at	4.69e-31	1.19e-32	15.399	63.1726	1.59855	ZNF782	zinc finger protein 782
211487_x_at	7.05e-31	1.84e-32	15.3263	63.17	1.05668	RPS17	ribosomal protein S17
221817_at	7.76e-31	2.03e-32	-15.3094	63.1318	-1.63059	DOLPP1	dolichyldiphosphatase 1
203633_at	7.76e-31	2.03e-32	-15.3092	63.1294	-1.8572	CPT1A	carnitine palmitoyltransferase 1A
1554098_at	5.08e-31	1.29e-32	15.3847	63.1184	0.871173	SPIN3	spindlin family member 3
234966_at	6.13e-31	1.58e-32	-15.3514	63.1156	-0.66508	KLK15	kallikrein related peptidase 15
1553722_s_at	5.7e-31	1.46e-32	-15.3644	63.0937	-1.11213	RNF152	ring finger protein 152
244133_at	5.32e-31	1.36e-32	15.3767	63.0732	0.92212	USP49	ubiquitin specific peptidase 49
227045_at	6.94e-31	1.8e-32	15.3293	63.0727	2.23285	ZNF614	zinc finger protein 614
221896_s_at	7.62e-31	1.99e-32	-15.3126	63.0694	-1.51962	HIGD1A	HIG1 hypoxia inducible domain family member 1A
201847_at	8.36e-31	2.2e-32	15.2963	63.0537	1.86441	LIPA	lipase A, lysosomal acid type
225940_at	8.61e-31	2.27e-32	-15.291	63.0227	-1.95587	EIF4E3	eukaryotic translation initiation factor 4E family member 3
227456_s_at	8.69e-31	2.29e-32	-15.2892	63.0111	-1.52839	C6orf136	chromosome 6 open reading frame 136
239436_at	4.27e-31	1.08e-32	15.415	63.0081	0.642383	CHORDC1	cysteine and histidine rich domain containing 1
209261_s_at	8.7e-31	2.3e-32	-15.2889	63.0039	-1.17388	NR2F6	nuclear receptor subfamily 2 group F member 6
227436_at	8.78e-31	2.32e-32	-15.2873	62.9996	-1.27883	OTUD7B	OTU deubiquitinase 7B
202641_at	8.95e-31	2.37e-32	15.2837	62.9798	2.05568	ARL3	ADP ribosylation factor like GTPase 3
241751_at	6e-31	1.55e-32	15.355	62.9761	2.06774	OFD1	OFD1, centriole and centriolar satellite protein
219007_at	9.05e-31	2.4e-32	15.2817	62.9667	1.31545	NUP43	nucleoporin 43
220295_x_at	7.24e-31	1.89e-32	15.3215	62.9666	1.92147	DEPDC1	DEP domain containing 1
203118_at	9.14e-31	2.42e-32	-15.2798	62.9554	-2.11996	PCSK7	proprotein convertase subtilisin/kexin type 7
222077_s_at	9.75e-31	2.59e-32	15.2686	62.8893	1.8335	RACGAP1	Rac GTPase activating protein 1
213499_at	9.97e-31	2.65e-32	-15.2648	62.867	-1.98255	CLCN2	chloride voltage-gated channel 2
224915_x_at	9.98e-31	2.66e-32	15.2644	62.8649	2.48672	ZFAS1	ZNFX1 antisense RNA 1
205676_at	7.66e-31	2e-32	15.3117	62.8641	1.49604	CYP27B1	cytochrome P450 family 27 subfamily B member 1
1558695_at	9.3e-31	2.47e-32	15.2768	62.8236	1.57898
1552788_a_at	8.32e-31	2.18e-32	15.2972	62.8137	0.664758	HELB	DNA helicase B
218706_s_at	1.05e-30	2.81e-32	-15.2552	62.8107	-2.07928	GRAMD3	GRAM domain containing 3
212041_at	1.09e-30	2.92e-32	-15.2485	62.7689	-2.035	ATP6V0D1	ATPase H+ transporting V0 subunit d1
1555483_x_at	1.09e-30	2.92e-32	-15.2485	62.7655	-1.48904	FBLIM1	filamin binding LIM protein 1
235537_at	9.06e-31	2.4e-32	15.2816	62.7584	1.42415	OCIAD1	OCIA domain containing 1
207590_s_at	8.59e-31	2.26e-32	15.2915	62.7542	1.32479	CENPI	centromere protein I
222511_x_at	8.49e-31	2.23e-32	-15.2934	62.7496	-1.13835	FAF1	Fas associated factor 1
214830_at	1.07e-30	2.87e-32	15.2517	62.7481	1.59389	SLC38A6	solute carrier family 38 member 6
218833_at	1.04e-30	2.78e-32	15.2569	62.7173	1.56398	ZAK	sterile alpha motif and leucine zipper containing kinase AZK
243963_at	9.96e-31	2.65e-32	15.2651	62.7133	1.76836
218994_s_at	8.17e-31	2.14e-32	15.3005	62.711	1.48165	STAG3L4	stromal antigen 3-like 4 (pseudogene)
205339_at	1.16e-30	3.12e-32	15.2379	62.7072	2.02088	STIL	SCL/TAL1 interrupting locus
235706_at	1.18e-30	3.16e-32	-15.2355	62.6917	-4.12612	CPM	carboxypeptidase M
243964_at	8.06e-31	2.11e-32	15.3028	62.6819	1.58745
1560661_x_at	8.81e-31	2.33e-32	15.2865	62.6543	1.31727	LINC00342	long intergenic non-protein coding RNA 342
203387_s_at	1.22e-30	3.28e-32	15.2293	62.6282	1.80427	TBC1D4	TBC1 domain family member 4
214938_x_at	1.15e-30	3.08e-32	15.2399	62.6205	0.756189	HMGB1	high mobility group box 1
223606_x_at	1.21e-30	3.25e-32	15.231	62.6147	2.51856	GPALPP1	GPALPP motifs containing 1
200704_at	1.21e-30	3.25e-32	-15.2309	62.6086	-1.50239	LITAF	lipopolysaccharide induced TNF factor
222236_s_at	1.28e-30	3.46e-32	-15.2202	62.6023	-1.55358	ASAP3	ArfGAP with SH3 domain, ankyrin repeat and PH domain 3
238651_at	1.22e-30	3.27e-32	15.2297	62.5782	1.80387
220840_s_at	9.73e-31	2.58e-32	15.2691	62.5751	1.70268	C1orf112	chromosome 1 open reading frame 112
1553336_a_at	1.07e-30	2.84e-32	-15.2532	62.5696	-1.37125	MIER3	MIER family member 3
229299_at	1.18e-30	3.16e-32	15.2354	62.5523	1.94617	NADK2	NAD kinase 2, mitochondrial
227117_at	1.35e-30	3.64e-32	15.2118	62.5516	2.03994	XPOT	exportin for tRNA
218343_s_at	1.37e-30	3.73e-32	15.2081	62.5301	1.47623	GTF3C3	general transcription factor IIIC subunit 3
235927_at	1.35e-30	3.67e-32	15.2106	62.5197	1.85036	XPO1	exportin 1
220834_at	1.27e-30	3.43e-32	-15.2218	62.5115	-7.12577	MS4A12	membrane spanning 4-domains A12
200025_s_at	1.27e-30	3.41e-32	15.2227	62.5111	0.707407	RPL27	ribosomal protein L27
1563796_s_at	1.39e-30	3.78e-32	15.2056	62.4972	1.25352	EARS2	glutamyl-tRNA synthetase 2, mitochondrial
243981_at	1.07e-30	2.85e-32	15.2528	62.4934	2.0551	STK4	serine/threonine kinase 4
210752_s_at	1.43e-30	3.89e-32	-15.2009	62.4877	-1.4416	MLX	MLX, MAX dimerization protein
210324_at	1.35e-30	3.66e-32	-15.2112	62.4855	-1.44318	C8G	complement component 8, gamma polypeptide
227153_at	1.46e-30	3.95e-32	15.1982	62.472	1.69333	IMMP2L	inner mitochondrial membrane peptidase subunit 2
1552796_a_at	8.38e-31	2.2e-32	15.2958	62.4646	0.548551	SIM1	single-minded family bHLH transcription factor 1
200903_s_at	1.47e-30	3.99e-32	15.1965	62.4618	2.10026	AHCY	adenosylhomocysteinase
202688_at	1.47e-30	3.98e-32	-15.1969	62.4568	-2.55007	TNFSF10	tumor necrosis factor superfamily member 10
230056_at	1.1e-30	2.94e-32	15.2476	62.4529	1.94055	BPTF	bromodomain PHD finger transcription factor
223387_at	1.49e-30	4.06e-32	-15.1936	62.4444	-1.33554	ZFYVE1	zinc finger FYVE-type containing 1
218653_at	1.49e-30	4.07e-32	15.1933	62.441	1.61124	SLC25A15	solute carrier family 25 member 15
225842_at	1.51e-30	4.13e-32	15.1907	62.4236	3.03722	PHLDA1	pleckstrin homology like domain family A member 1
200013_at	1.49e-30	4.07e-32	15.1932	62.3924	1.0229	RPL24	ribosomal protein L24
206136_at	1.62e-30	4.43e-32	-15.1791	62.3576	-1.88048	FZD5	frizzled class receptor 5
204849_at	1.58e-30	4.34e-32	15.1827	62.3479	2.60751	TCFL5	transcription factor like 5
218039_at	1.66e-30	4.56e-32	15.1744	62.3298	2.27414	NUSAP1	nucleolar and spindle associated protein 1
225578_at	1.68e-30	4.63e-32	15.172	62.3159	2.21134	MZT1	mitotic spindle organizing protein 1
227350_at	1.71e-30	4.71e-32	15.1689	62.2842	2.44318	HELLS	helicase, lymphoid-specific
215435_at	8.65e-31	2.28e-32	15.29	62.2768	1.18162
1557311_at	1.22e-30	3.28e-32	15.2294	62.2767	1.02819
241820_at	1.35e-30	3.66e-32	15.2112	62.2542	0.925488	RIF1	replication timing regulatory factor 1
205757_at	1.81e-30	4.99e-32	-15.1595	62.2405	-3.70204	ENTPD5	ectonucleoside triphosphate diphosphohydrolase 5
226346_at	1.56e-30	4.26e-32	15.1859	62.237	1.28683	MEX3A	mex-3 RNA binding family member A
1558466_at	9.14e-31	2.42e-32	15.2798	62.2362	1.27352	UGGT2	UDP-glucose glycoprotein glucosyltransferase 2
218076_s_at	1.88e-30	5.2e-32	-15.1526	62.2003	-1.36352	ARHGAP17	Rho GTPase activating protein 17
211762_s_at	1.93e-30	5.34e-32	15.148	62.173	1.92793	KPNA2	karyopherin subunit alpha 2
229491_at	1.56e-30	4.27e-32	15.1854	62.1727	1.80069	SLC9B2	solute carrier family 9 member B2
224307_x_at	1.49e-30	4.06e-32	-15.1939	62.1509	-0.809612	MAGI3	membrane associated guanylate kinase, WW and PDZ domain containing 3
1555561_a_at	1.29e-30	3.48e-32	15.2195	62.108	1.72586	UGGT2	UDP-glucose glycoprotein glucosyltransferase 2
221730_at	1.9e-30	5.24e-32	15.1511	62.0919	3.01945	COL5A2	collagen type V alpha 2 chain
212445_s_at	2.15e-30	5.98e-32	-15.1291	62.0578	-2.04558	NEDD4L	neural precursor cell expressed, developmentally down-regulated 4-like, E3 ubiquitin protein ligase
204167_at	2.17e-30	6.03e-32	-15.1279	62.0537	-1.77715	BTD	biotinidase
229787_s_at	2.01e-30	5.57e-32	15.1411	62.0476	2.69214	OGT	O-linked N-acetylglucosamine (GlcNAc) transferase
203023_at	2.12e-30	5.87e-32	15.1322	62.0433	1.80344	NOP16	NOP16 nucleolar protein
1569353_at	1.61e-30	4.43e-32	15.1793	62.009	1.37033	CCP110	centriolar coiled-coil protein 110
232582_at	1.54e-30	4.22e-32	15.1873	62.0001	0.745718
232065_x_at	2.18e-30	6.06e-32	15.127	61.9801	1.40441	CENPL	centromere protein L
220172_at	1.8e-30	4.95e-32	15.1607	61.9726	1.53455	DCAF17	DDB1 and CUL4 associated factor 17
243512_x_at	1.52e-30	4.15e-32	15.19	61.9608	1.79248
231869_at	1.56e-30	4.28e-32	15.1851	61.9549	2.02115	KIAA1586	KIAA1586
223156_at	2.39e-30	6.66e-32	15.1113	61.9545	1.90234	MRPS23	mitochondrial ribosomal protein S23
200858_s_at	2.29e-30	6.37e-32	15.1186	61.9315	1.07516	SNORD38B///SNORD55///RPS8	small nucleolar RNA, C/D box 38B///small nucleolar RNA, C/D box 55///ribosomal protein S8
213451_x_at	2.47e-30	6.89e-32	-15.1056	61.9195	-2.04343	TNXB///TNXA	tenascin XB///tenascin XA (pseudogene)
215888_at	1.95e-30	5.39e-32	15.1464	61.9077	1.89728	PDS5B	PDS5 cohesin associated factor B
220147_s_at	2.52e-30	7.06e-32	15.1017	61.8965	1.53051	FAM60A	family with sequence similarity 60 member A
1554883_a_at	1.63e-30	4.48e-32	15.1773	61.8929	1.43679	ERCC8	ERCC excision repair 8, CSA ubiquitin ligase complex subunit
41856_at	2.53e-30	7.09e-32	-15.1008	61.8917	-1.3749	UNC5B	unc-5 netrin receptor B
201577_at	2.6e-30	7.27e-32	15.0967	61.8663	2.38208	NME1	NME/NM23 nucleoside diphosphate kinase 1
207080_s_at	2.2e-30	6.12e-32	-15.1253	61.8372	-1.81628	PYY	peptide YY
1557203_at	1.94e-30	5.36e-32	15.1474	61.8332	0.896504	PABPC1L2B///PABPC1L2A	poly(A) binding protein cytoplasmic 1 like 2B///poly(A) binding protein cytoplasmic 1 like 2A
210548_at	2.08e-30	5.77e-32	-15.1353	61.8228	-1.51773	CCL23	C-C motif chemokine ligand 23
219940_s_at	2.79e-30	7.83e-32	15.0843	61.7937	1.66894	PCID2	PCI domain containing 2
201506_at	2.81e-30	7.89e-32	15.0831	61.7865	3.81541	TGFBI	transforming growth factor beta induced
1554099_a_at	2.45e-30	6.84e-32	15.1069	61.778	1.89554	SPIN3	spindlin family member 3
230678_at	1.77e-30	4.88e-32	15.1632	61.7737	1.59367	RGS5	regulator of G-protein signaling 5
228729_at	2.85e-30	8.02e-32	15.0804	61.7683	2.89837	CCNB1	cyclin B1
236276_at	1.55e-30	4.25e-32	15.1861	61.7607	1.11359
204493_at	2.8e-30	7.86e-32	15.0836	61.76	1.67126	BID	BH3 interacting domain death agonist
230339_at	2.31e-30	6.43e-32	15.1171	61.747	1.24364	CCDC138	coiled-coil domain containing 138
208333_at	2.8e-30	7.86e-32	-15.0836	61.7469	-0.678772	LHX5	LIM homeobox 5
204162_at	2.83e-30	7.96e-32	15.0816	61.7435	2.4495	NDC80	NDC80, kinetochore complex component
212296_at	2.89e-30	8.16e-32	15.0774	61.7369	1.0642	PSMD14	proteasome 26S subunit, non-ATPase 14
223490_s_at	2.84e-30	7.99e-32	15.081	61.7326	1.70707	EXOSC3	exosome component 3
204531_s_at	2.96e-30	8.37e-32	15.0732	61.7107	1.81431	BRCA1	BRCA1, DNA repair associated
224871_at	3e-30	8.47e-32	-15.0712	61.71	-1.52487	TPRG1L	tumor protein p63 regulated 1-like
211490_at	2.12e-30	5.89e-32	-15.1318	61.6956	-0.642617	ADRA1A	adrenoceptor alpha 1A
235170_at	3.04e-30	8.6e-32	15.0688	61.6931	1.72659	ZNF92	zinc finger protein 92
225581_s_at	3.15e-30	8.9e-32	15.0629	61.6664	2.03471	MRPL50	mitochondrial ribosomal protein L50
217358_at	2.61e-30	7.31e-32	15.0957	61.6599	0.664344	DNAJC16	DnaJ heat shock protein family (Hsp40) member C16
238970_at	2.74e-30	7.67e-32	15.0877	61.6315	1.82338
212037_at	3.26e-30	9.25e-32	15.0566	61.629	1.2422	PNN	pinin, desmosome associated protein
219583_s_at	2.86e-30	8.07e-32	15.0792	61.5862	1.77019	SPATA7	spermatogenesis associated 7
218963_s_at	2.85e-30	8.04e-32	15.0798	61.582	3.69135	KRT23	keratin 23
208961_s_at	3.41e-30	9.69e-32	-15.0488	61.5812	-2.09312	KLF6	Kruppel like factor 6
216348_at	3.45e-30	9.79e-32	15.047	61.5721	1.61242
205990_s_at	3.25e-30	9.2e-32	15.0574	61.5621	2.52322	WNT5A	Wnt family member 5A
219683_at	2.5e-30	7e-32	15.103	61.5532	2.24718	FZD3	frizzled class receptor 3
223506_at	3.53e-30	1e-31	15.0429	61.5465	1.38134	ZC3H8	zinc finger CCCH-type containing 8
1554795_a_at	3.62e-30	1.03e-31	-15.0386	61.5215	-2.91203	FBLIM1	filamin binding LIM protein 1
201276_at	3.63e-30	1.03e-31	-15.0381	61.5187	-1.93668	RAB5B	RAB5B, member RAS oncogene family
AFFX-r2-Bs-thr-M_s_at	3.6e-30	1.02e-31	-15.0397	61.48	-4.07667
217777_s_at	3.72e-30	1.06e-31	15.0338	61.4499	1.69464	HACD3	3-hydroxyacyl-CoA dehydratase 3
205441_at	3.99e-30	1.14e-31	-15.0219	61.4219	-1.4815	OCEL1	occludin/ELL domain containing 1
200764_s_at	4.05e-30	1.16e-31	-15.0192	61.404	-1.45058	CTNNA1	catenin alpha 1
237054_at	3.46e-30	9.82e-32	15.0466	61.3334	2.04155	ENPP5	ectonucleotide pyrophosphatase/phosphodiesterase 5 (putative)
238156_at	4.34e-30	1.24e-31	15.0075	61.3276	2.03986
201486_at	4.42e-30	1.27e-31	15.0038	61.3142	1.87436	RCN2	reticulocalbin 2
200750_s_at	4.34e-30	1.24e-31	15.0073	61.3114	1.45249	RAN	RAN, member RAS oncogene family
234984_at	4.46e-30	1.28e-31	15.0024	61.3059	1.7017	NEDD1	neural precursor cell expressed, developmentally down-regulated 1
217995_at	4.01e-30	1.15e-31	-15.0209	61.3039	-1.89166	SQRDL	sulfide quinone reductase-like (yeast)
222021_x_at	4.41e-30	1.27e-31	-15.0044	61.2957	-1.34124	SDHAP2///SDHAP1	succinate dehydrogenase complex flavoprotein subunit A pseudogene 2///succinate dehydrogenase complex flavoprotein subunit A pseudogene 1
236049_at	4.45e-30	1.28e-31	-15.0025	61.2921	-0.824245	WDR90	WD repeat domain 90
1555325_s_at	3.24e-30	9.19e-32	15.0577	61.2606	1.62996	ZNF26	zinc finger protein 26
220701_at	2.18e-30	6.06e-32	15.127	61.2161	0.415427	LINC00216	long intergenic non-protein coding RNA 216
224308_s_at	4.67e-30	1.34e-31	14.9945	61.2077	1.65845	INTS2	integrator complex subunit 2
223027_at	4.94e-30	1.43e-31	-14.9845	61.198	-1.83927	SNX9	sorting nexin 9
206093_x_at	4.97e-30	1.44e-31	-14.9835	61.1933	-1.33985	TNXB///TNXA	tenascin XB///tenascin XA (pseudogene)
1565834_a_at	3.19e-30	9.04e-32	15.0604	61.1818	1.7818
234245_at	3.79e-30	1.08e-31	-15.0306	61.1601	-0.965033
212185_x_at	4.83e-30	1.39e-31	-14.9885	61.1597	-2.61443	MT2A	metallothionein 2A
221766_s_at	5.19e-30	1.5e-31	-14.9757	61.1386	-2.2661	FAM46A	family with sequence similarity 46 member A
220075_s_at	5.29e-30	1.53e-31	-14.9723	61.1241	-3.9529	CDHR5	cadherin related family member 5
230030_at	4.01e-30	1.15e-31	15.0207	61.1232	3.95584	HS6ST2	heparan sulfate 6-O-sulfotransferase 2
211115_x_at	4.38e-30	1.26e-31	15.0057	61.1144	1.81116	GEMIN2	gem nuclear organelle associated protein 2
202003_s_at	5.09e-30	1.47e-31	-14.9792	61.1098	-1.91182	ACAA2	acetyl-CoA acyltransferase 2
200677_at	5.02e-30	1.45e-31	-14.9816	61.0983	-1.11416	PTTG1IP	pituitary tumor-transforming 1 interacting protein
230655_at	5.01e-30	1.45e-31	14.9821	61.0518	1.75689
236210_at	5.25e-30	1.52e-31	14.9738	61.0474	1.23214
210054_at	5.78e-30	1.68e-31	14.9569	61.0331	1.50162	HAUS3	HAUS augmin like complex subunit 3
222497_x_at	6.03e-30	1.76e-31	14.9497	60.9917	1.49296	NMD3	NMD3 ribosome export adaptor
1553764_a_at	5.29e-30	1.53e-31	14.9723	60.9509	1.75933	AJUBA	ajuba LIM protein
219056_at	5.89e-30	1.72e-31	14.9537	60.9431	2.12296	RNASEH2B	ribonuclease H2 subunit B
225300_at	6.25e-30	1.82e-31	14.9436	60.9399	1.64018	KNSTRN	kinetochore localized astrin/SPAG5 binding protein
227520_at	6.4e-30	1.87e-31	14.9395	60.9311	1.93176	TXLNG	taxilin gamma
211405_x_at	4.76e-30	1.37e-31	14.9911	60.9231	0.77932	IFNA17	interferon alpha 17
241838_at	5.43e-30	1.58e-31	14.9679	60.8983	2.05071
229693_at	6.62e-30	1.93e-31	-14.934	60.8938	-3.85451	TMEM220	transmembrane protein 220
225590_at	6.84e-30	2.01e-31	-14.9279	60.8617	-2.02353	SH3RF1	SH3 domain containing ring finger 1
213509_x_at	6.62e-30	1.94e-31	-14.9338	60.8501	-2.92854	CES2	carboxylesterase 2
227782_at	6.91e-30	2.03e-31	-14.9261	60.8473	-3.58102	ZBTB7C	zinc finger and BTB domain containing 7C
243219_x_at	4.12e-30	1.18e-31	15.016	60.8423	1.27405	MRPL50	mitochondrial ribosomal protein L50
223196_s_at	6.99e-30	2.05e-31	-14.9242	60.8394	-1.95012	SESN2	sestrin 2
239947_at	5.78e-30	1.68e-31	-14.9571	60.8354	-0.817367
221164_x_at	7.04e-30	2.07e-31	-14.9228	60.8286	-3.59147	CHST5	carbohydrate sulfotransferase 5
225655_at	7.25e-30	2.14e-31	14.9175	60.7894	2.11789	UHRF1	ubiquitin like with PHD and ring finger domains 1
240046_at	5.44e-30	1.58e-31	14.9673	60.7872	1.85847
242900_at	4.85e-30	1.4e-31	14.9876	60.7867	1.67377	ALG10B///ALG10	ALG10B, alpha-1,2-glucosyltransferase///ALG10, alpha-1,2-glucosyltransferase
237226_at	5.77e-30	1.68e-31	14.9576	60.7744	1.43073
217873_at	7.13e-30	2.1e-31	-14.9203	60.7741	-0.904269	CAB39	calcium binding protein 39
204569_at	6.73e-30	1.97e-31	14.931	60.7719	1.63072	ICK	intestinal cell (MAK-like) kinase
236248_x_at	7.57e-30	2.24e-31	-14.9099	60.7542	-1.41316	TADA2B	transcriptional adaptor 2B
207850_at	7.43e-30	2.19e-31	14.9131	60.7538	3.23032	CXCL3	C-X-C motif chemokine ligand 3
204744_s_at	7.56e-30	2.23e-31	14.91	60.7537	1.46015	IARS	isoleucyl-tRNA synthetase
226950_at	7.72e-30	2.28e-31	-14.9065	60.7312	-2.58158	ACVRL1	activin A receptor like type 1
222235_s_at	7.11e-30	2.09e-31	14.9209	60.7142	2.26421	CSGALNACT2	chondroitin sulfate N-acetylgalactosaminyltransferase 2
1567213_at	6.29e-30	1.84e-31	14.9424	60.7079	1.39609	PNN	pinin, desmosome associated protein
221229_s_at	7.96e-30	2.36e-31	14.9011	60.7019	1.46722	TRMT61B	tRNA methyltransferase 61B
210646_x_at	7.06e-30	2.07e-31	14.9223	60.6879	0.841826	RPL13AP5///SNORD32A///SNORD33///SNORD34///SNORD35A///RPL13A	ribosomal protein L13a pseudogene 5///small nucleolar RNA, C/D box 32A///small nucleolar RNA, C/D box 33///small nucleolar RNA, C/D box 34///small nucleolar RNA, C/D box 35A///ribosomal protein L13a
214269_at	7.08e-30	2.08e-31	-14.9216	60.6848	-1.26505	MFSD7	major facilitator superfamily domain containing 7
200801_x_at	6.8e-30	1.99e-31	-14.929	60.6724	-1.08491	ACTB	actin beta
214264_s_at	8.48e-30	2.51e-31	14.8905	60.6273	1.52314	EFCAB11	EF-hand calcium binding domain 11
240969_at	4.81e-30	1.39e-31	14.9894	60.6119	0.641534
223457_at	7.75e-30	2.29e-31	14.9057	60.6049	1.64247	COPG2	coatomer protein complex subunit gamma 2
208762_at	7.96e-30	2.36e-31	14.901	60.5873	1.57013	SUMO1	small ubiquitin-like modifier 1
205321_at	8.91e-30	2.65e-31	14.8814	60.5676	1.64421	EIF2S3	eukaryotic translation initiation factor 2 subunit gamma
226569_s_at	8.74e-30	2.6e-31	14.8848	60.5486	1.3239	CHTF18	chromosome transmission fidelity factor 18
217809_at	9.17e-30	2.74e-31	14.8763	60.5383	1.23376	BZW2	basic leucine zipper and W2 domains 2
220357_s_at	9.29e-30	2.78e-31	-14.8739	60.5367	-2.00115	SGK2	SGK2, serine/threonine kinase 2
202592_at	9.49e-30	2.84e-31	-14.8703	60.5174	-1.2963	BLOC1S1	biogenesis of lysosomal organelles complex 1 subunit 1
242627_at	4.69e-30	1.35e-31	14.9937	60.5163	0.797978
233179_x_at	9.73e-30	2.91e-31	-14.8661	60.4927	-1.03883	SIRT6	sirtuin 6
226997_at	8.62e-30	2.56e-31	14.8874	60.4866	1.89399	ADAMTS12	ADAM metallopeptidase with thrombospondin type 1 motif 12
219972_s_at	9.21e-30	2.75e-31	14.8754	60.4819	1.79462	PCNX4	pecanex homolog 4 (Drosophila)
232573_at	8.91e-30	2.66e-31	-14.8812	60.4778	-1.05771
1560402_at	6.83e-30	2e-31	14.9283	60.4697	0.838929	GAS5	growth arrest specific 5 (non-protein coding)
211862_x_at	9.88e-30	2.96e-31	-14.8632	60.4664	-1.9872	CFLAR	CASP8 and FADD like apoptosis regulator
203012_x_at	8.77e-30	2.61e-31	14.8842	60.4637	0.625784	RPL23A	ribosomal protein L23a
209703_x_at	1.01e-29	3.02e-31	-14.8597	60.4544	-2.34314	METTL7A	methyltransferase like 7A
213861_s_at	8.95e-30	2.67e-31	14.8805	60.4519	1.26322	METTL21B	methyltransferase like 21B
203017_s_at	1e-29	3e-31	14.8608	60.4214	2.15773	SSX2IP	SSX family member 2 interacting protein
225641_at	1.05e-29	3.14e-31	-14.8533	60.4168	-1.35013	MEF2D	myocyte enhancer factor 2D
233943_x_at	1.01e-29	3.03e-31	14.8595	60.4046	0.711943	PLEKHA8	pleckstrin homology domain containing A8
209408_at	1.06e-29	3.18e-31	14.8511	60.403	1.72831	KIF2C	kinesin family member 2C
221586_s_at	1.05e-29	3.15e-31	14.8527	60.3981	1.84955	E2F5	E2F transcription factor 5
204576_s_at	1.06e-29	3.2e-31	14.8505	60.3913	1.19415	CLUAP1	clusterin associated protein 1
209442_x_at	1.1e-29	3.32e-31	-14.8441	60.3618	-1.74522	ANK3	ankyrin 3, node of Ranvier (ankyrin G)
212619_at	7.41e-30	2.18e-31	14.9137	60.3569	1.01702	NEMP1	nuclear envelope integral membrane protein 1
203311_s_at	1.15e-29	3.48e-31	-14.8363	60.3149	-2.10571	ARF6	ADP ribosylation factor 6
223015_at	1.16e-29	3.51e-31	14.8348	60.3028	1.22115	EIF2A	eukaryotic translation initiation factor 2A
213623_at	8.64e-30	2.57e-31	14.8869	60.2894	1.68599	KIF3A	kinesin family member 3A
208753_s_at	1.2e-29	3.62e-31	14.8296	60.2752	2.44566	NAP1L1	nucleosome assembly protein 1 like 1
225510_at	1.22e-29	3.69e-31	-14.8266	60.257	-1.6643	OAF	out at first homolog
214769_at	9.68e-30	2.89e-31	14.867	60.2472	2.44648	CLCN4	chloride voltage-gated channel 4
232359_at	8.53e-30	2.53e-31	14.8894	60.2059	0.909715	RDH11	retinol dehydrogenase 11 (all-trans/9-cis/11-cis)
1562940_at	8.61e-30	2.56e-31	14.8876	60.2023	1.31474
242890_at	1.08e-29	3.26e-31	14.8472	60.2004	1.99904
219291_at	1.21e-29	3.66e-31	14.8282	60.165	1.77844	DTWD1	DTW domain containing 1
214009_at	1.12e-29	3.4e-31	14.8404	60.1649	1.07525	MSL3	male-specific lethal 3 homolog (Drosophila)
242485_at	1.19e-29	3.61e-31	14.8302	60.153	1.24614
224921_at	1.36e-29	4.14e-31	-14.8077	60.1439	-1.89229	SCAMP2	secretory carrier membrane protein 2
231698_at	1.37e-29	4.17e-31	-14.8064	60.114	-2.43891	LOC647115	translation initiation factor IF-2
201949_x_at	1.41e-29	4.28e-31	-14.802	60.1043	-1.52763	CAPZB	capping actin protein of muscle Z-line beta subunit
241730_at	1.02e-29	3.05e-31	14.8582	60.0952	1.87755	MYNN	myoneurin
1564077_at	1.06e-29	3.19e-31	14.8511	60.0523	2.11433
221580_s_at	1.51e-29	4.6e-31	14.79	60.0383	2.11816	MIR1304///SNORD5///SNORA32///SNORA40///SNORA18///SNORA1///SNORA8///TAF1D	microRNA 1304///small nucleolar RNA, C/D box 5///small nucleolar RNA, H/ACA box 32///small nucleolar RNA, H/ACA box 40///small nucleolar RNA, H/ACA box 18///small nucleolar RNA, H/ACA box 1///small nucleolar RNA, H/ACA box 8///TATA-box binding protein associated factor, RNA polymerase I subunit D
231850_x_at	1.28e-29	3.87e-31	14.8186	59.9976	1.53492	CEP44	centrosomal protein 44
238299_at	8.62e-30	2.56e-31	14.8873	59.9976	1.21586
228706_s_at	1.61e-29	4.92e-31	-14.7789	59.9665	-4.17469	CLDN23	claudin 23
219103_at	1.54e-29	4.72e-31	-14.7859	59.9448	-1.79549	ASAP3	ArfGAP with SH3 domain, ankyrin repeat and PH domain 3
202491_s_at	1.65e-29	5.06e-31	14.7742	59.9441	1.19052	IKBKAP	inhibitor of kappa light polypeptide gene enhancer in B-cells, kinase complex-associated protein
224480_s_at	1.64e-29	5.04e-31	-14.7749	59.9402	-3.62519	GPAT3	glycerol-3-phosphate acyltransferase 3
226777_at	1.1e-29	3.31e-31	14.8447	59.9362	2.12563	ADAM12	ADAM metallopeptidase domain 12
206919_at	1.11e-29	3.35e-31	14.8429	59.9276	1.319	ELK4	ELK4, ETS transcription factor
1563821_at	9.74e-30	2.92e-31	14.8658	59.9147	0.957264	LINC00858	long intergenic non-protein coding RNA 858
233307_x_at	1.61e-29	4.92e-31	14.7788	59.9028	1.41013	MGST3	microsomal glutathione S-transferase 3
235459_at	1.46e-29	4.44e-31	14.7961	59.8969	1.18213	RNF41	ring finger protein 41
202253_s_at	1.74e-29	5.34e-31	-14.7653	59.8906	-1.96343	DNM2	dynamin 2
218793_s_at	1.77e-29	5.46e-31	14.7617	59.8687	2.50092	SCML1	sex comb on midleg-like 1 (Drosophila)
215731_s_at	1.47e-29	4.48e-31	14.7944	59.8638	1.84916	MPHOSPH9	M-phase phosphoprotein 9
243176_at	1.64e-29	5.02e-31	14.7757	59.8468	1.69865	LOC101929356///ARL5A	uncharacterized LOC101929356///ADP ribosylation factor like GTPase 5A
213624_at	1.79e-29	5.5e-31	-14.7606	59.8465	-3.04671	SMPDL3A	sphingomyelin phosphodiesterase acid like 3A
209350_s_at	1.83e-29	5.65e-31	-14.7561	59.8357	-1.77067	GPS2	G protein pathway suppressor 2
233149_at	1.36e-29	4.12e-31	14.8083	59.8307	0.696562	RPS11P6	ribosomal protein S11 pseudogene 6
211272_s_at	1.62e-29	4.97e-31	-14.7773	59.8275	-1.86163	DGKA	diacylglycerol kinase alpha
210735_s_at	1.87e-29	5.78e-31	-14.7522	59.8082	-3.61767	CA12	carbonic anhydrase 12
211448_s_at	1.47e-29	4.49e-31	-14.794	59.8061	-0.816232	RGS6	regulator of G-protein signaling 6
211889_x_at	1.88e-29	5.8e-31	-14.7516	59.7988	-3.33292	CEACAM1	carcinoembryonic antigen related cell adhesion molecule 1
225350_s_at	1.92e-29	5.93e-31	-14.748	59.7847	-1.22713	ZYG11B	zyg-11 family member B, cell cycle regulator
214141_x_at	1.89e-29	5.83e-31	14.7509	59.7841	1.24962	SRSF7	serine and arginine rich splicing factor 7
211747_s_at	2e-29	6.18e-31	14.7411	59.7458	2.14229	LSM5	LSM5 homolog, U6 small nuclear RNA and mRNA degradation associated
216715_at	1.69e-29	5.2e-31	14.7698	59.7442	0.870697
223148_at	2.06e-29	6.39e-31	-14.7355	59.7129	-1.23445	PIGS	phosphatidylinositol glycan anchor biosynthesis class S
238448_at	1.52e-29	4.65e-31	14.7884	59.7057	1.45261	MRPL19	mitochondrial ribosomal protein L19
209711_at	2.04e-29	6.33e-31	-14.7371	59.7051	-1.7566	SLC35D1	solute carrier family 35 member D1
205762_s_at	1.8e-29	5.56e-31	14.7588	59.681	1.31285	DUS4L	dihydrouridine synthase 4 like
241414_at	1.42e-29	4.34e-31	14.7999	59.6716	1.41107	ANKRD10	ankyrin repeat domain 10
238875_at	1.38e-29	4.19e-31	14.8057	59.6494	1.84626
228355_s_at	2.2e-29	6.84e-31	14.7242	59.6453	1.62446	NDUFAF2	NADH:ubiquinone oxidoreductase complex assembly factor 2
223233_s_at	2.22e-29	6.89e-31	-14.7231	59.6341	-2.27035	CGN	cingulin
222612_at	2.06e-29	6.39e-31	14.7357	59.6284	1.60218	PSPC1	paraspeckle component 1
223511_at	1.89e-29	5.84e-31	14.7506	59.5972	1.43662	SPRTN	SprT-like N-terminal domain
229241_at	2.29e-29	7.12e-31	-14.7178	59.5962	-2.95208	LDHD	lactate dehydrogenase D
230297_x_at	1.99e-29	6.16e-31	-14.7416	59.5926	-0.951735	SYNGAP1	synaptic Ras GTPase activating protein 1
242996_at	1.54e-29	4.7e-31	14.7864	59.5764	1.94462	MTRF1	mitochondrial translational release factor 1
202246_s_at	2.4e-29	7.5e-31	14.7091	59.5547	1.8368	CDK4	cyclin dependent kinase 4
1558290_a_at	2.29e-29	7.13e-31	14.7175	59.5518	1.93023	MIR1204///PVT1	microRNA 1204///Pvt1 oncogene (non-protein coding)
206576_s_at	2.4e-29	7.49e-31	-14.7093	59.5419	-3.47915	CEACAM1	carcinoembryonic antigen related cell adhesion molecule 1
224824_at	2.47e-29	7.72e-31	14.7043	59.5237	1.48662	COX20	COX20, cytochrome c oxidase assembly factor
238596_at	2.03e-29	6.27e-31	14.7386	59.5105	1.11148	FRA10AC1	fragile site, folic acid type, rare, fra(10)(q23.3) or fra(10)(q24.2) candidate 1
208485_x_at	2.5e-29	7.82e-31	-14.7022	59.5048	-1.94469	CFLAR	CASP8 and FADD like apoptosis regulator
237057_at	1.58e-29	4.84e-31	14.7815	59.4522	1.51901
1553976_a_at	2.74e-29	8.59e-31	14.6865	59.4078	1.87791	DPCD	deleted in primary ciliary dyskinesia homolog (mouse)
226871_s_at	2.78e-29	8.71e-31	-14.6844	59.4053	-1.1934	ATG4D	autophagy related 4D cysteine peptidase
208244_at	2.34e-29	7.3e-31	-14.7135	59.3949	-0.965896	BMP3	bone morphogenetic protein 3
241230_at	2.82e-29	8.85e-31	-14.6818	59.377	-1.92053	CA12	carbonic anhydrase 12
201761_at	2.89e-29	9.08e-31	14.6775	59.3649	2.3791	MTHFD2	methylenetetrahydrofolate dehydrogenase (NADP+ dependent) 2, methenyltetrahydrofolate cyclohydrolase
203774_at	2.92e-29	9.18e-31	14.6755	59.3534	1.54626	MTR	5-methyltetrahydrofolate-homocysteine methyltransferase
1555125_at	2.33e-29	7.26e-31	14.7144	59.3494	1.28613	PAXBP1	PAX3 and PAX7 binding protein 1
209941_at	2.95e-29	9.29e-31	-14.6736	59.3398	-1.27817	RIPK1	receptor interacting serine/threonine kinase 1
222893_s_at	2.97e-29	9.36e-31	14.6724	59.328	1.13198	RPAP2	RNA polymerase II associated protein 2
223651_x_at	1.9e-29	5.86e-31	14.7498	59.317	1.74296	CDC23	cell division cycle 23
243179_at	2.43e-29	7.61e-31	14.7068	59.2833	2.40463	LOC101928433	uncharacterized LOC101928433
215867_x_at	3.01e-29	9.49e-31	-14.6701	59.2675	-3.49751	CA12	carbonic anhydrase 12
228232_s_at	3.17e-29	1e-30	-14.6611	59.2564	-4.35425	VSIG2	V-set and immunoglobulin domain containing 2
214433_s_at	2.99e-29	9.43e-31	-14.6712	59.2502	-3.20093	SELENBP1	selenium binding protein 1
1563646_a_at	2.49e-29	7.8e-31	14.7025	59.2344	1.47074	TMEM67	transmembrane protein 67
219165_at	3.34e-29	1.06e-30	-14.652	59.2128	-1.46991	PDLIM2	PDZ and LIM domain 2
229236_s_at	3.31e-29	1.05e-30	14.6537	59.1998	1.4118	SFXN4	sideroflexin 4
205314_x_at	2.7e-29	8.46e-31	-14.689	59.1868	-0.938703	SNTB2	syntrophin beta 2
228095_at	3.43e-29	1.09e-30	14.6471	59.1829	1.69562	PHF14	PHD finger protein 14
230624_at	2.78e-29	8.73e-31	14.6839	59.1814	2.52348	SLC25A27	solute carrier family 25 member 27
215220_s_at	2.38e-29	7.42e-31	14.7109	59.1632	1.66227	TPR	translocated promoter region, nuclear basket protein
235189_at	2.58e-29	8.06e-31	14.6971	59.1358	1.06959	ICE2	interactor of little elongation complex ELL subunit 2
37012_at	3.54e-29	1.13e-30	-14.6416	59.1308	-1.73641	CAPZB	capping actin protein of muscle Z-line beta subunit
223792_at	2.99e-29	9.43e-31	14.6711	59.1303	1.00787	ZNF2	zinc finger protein 2
213188_s_at	3.62e-29	1.15e-30	14.6376	59.1267	1.59242	MINA	MYC induced nuclear antigen
1552903_at	3.02e-29	9.55e-31	-14.6691	59.1149	-1.20715	B4GALNT2	beta-1,4-N-acetyl-galactosaminyltransferase 2
232515_at	3.43e-29	1.09e-30	14.6471	59.0998	1.31815	GPR75-ASB3///ASB3///GPR75	GPR75-ASB3 readthrough///ankyrin repeat and SOCS box containing 3///G protein-coupled receptor 75
218128_at	3.68e-29	1.17e-30	14.635	59.0823	2.19866	NFYB	nuclear transcription factor Y subunit beta
220421_at	3.82e-29	1.22e-30	-14.6286	59.0594	-4.34465	BTNL8	butyrophilin like 8
212962_at	2.98e-29	9.4e-31	-14.6717	59.0378	-0.651111	SYDE1	synapse defective Rho GTPase homolog 1
235019_at	3.95e-29	1.26e-30	-14.623	59.0351	-3.66639	CPM	carboxypeptidase M
203963_at	3.73e-29	1.19e-30	-14.6325	59.023	-3.84249	CA12	carbonic anhydrase 12
1556144_at	2.3e-29	7.16e-31	14.7167	59.0145	1.02684	DHX30	DEAH-box helicase 30
208726_s_at	4.2e-29	1.34e-30	14.6127	58.9648	1.48722	EIF2S2	eukaryotic translation initiation factor 2 subunit beta
225373_at	4.39e-29	1.41e-30	-14.6051	58.9315	-1.4193	C10orf54	chromosome 10 open reading frame 54
230789_at	3.31e-29	1.05e-30	14.6534	58.9133	2.08379	ZNF280B	zinc finger protein 280B
237856_at	3.04e-29	9.6e-31	14.6682	58.9007	1.35131	RAP1GDS1	Rap1 GTPase-GDP dissociation stimulator 1
222069_s_at	3.22e-29	1.02e-30	-14.658	58.899	-0.738702	RIN3	Ras and Rab interactor 3
224470_at	3.01e-29	9.48e-31	14.6702	58.8956	1.19893	SEC22C	SEC22 homolog C, vesicle trafficking protein
227080_at	4.31e-29	1.38e-30	14.6083	58.8823	1.75612	ZNF697	zinc finger protein 697
229378_at	3.15e-29	9.95e-31	14.6622	58.8822	1.78086	STOX1	storkhead box 1
227499_at	3.5e-29	1.11e-30	14.6438	58.8763	2.70246	FZD3	frizzled class receptor 3
218801_at	4.63e-29	1.49e-30	14.596	58.8642	1.52906	UGGT2	UDP-glucose glycoprotein glucosyltransferase 2
200609_s_at	4.34e-29	1.39e-30	-14.6071	58.8632	-1.17401	WDR1	WD repeat domain 1
227247_at	4.76e-29	1.53e-30	14.5911	58.8447	1.64786	PLEKHA8	pleckstrin homology domain containing A8
215227_x_at	4.91e-29	1.58e-30	14.5856	58.8135	1.25521	ACP1	acid phosphatase 1, soluble
212859_x_at	4.77e-29	1.54e-30	-14.5904	58.7893	-3.05377	MT1E	metallothionein 1E
204172_at	5.04e-29	1.62e-30	14.5812	58.7884	1.53196	CPOX	coproporphyrinogen oxidase
210524_x_at	5.09e-29	1.64e-30	-14.5796	58.7691	-2.30944
234512_x_at	5.1e-29	1.64e-30	14.5792	58.7585	1.14999
214966_at	3.72e-29	1.19e-30	-14.633	58.7559	-0.721297	GRIK5	glutamate ionotropic receptor kainate type subunit 5
243267_x_at	5.35e-29	1.73e-30	-14.5708	58.7232	-2.33937
225058_at	5.37e-29	1.74e-30	-14.5699	58.721	-1.53665	MIR6791///GPR108	microRNA 6791///G protein-coupled receptor 108
200926_at	4.65e-29	1.49e-30	14.5951	58.7096	0.784887	RPS23	ribosomal protein S23
228383_at	4.61e-29	1.48e-30	-14.5968	58.7078	-1.06648	PNPLA7	patatin like phospholipase domain containing 7
223231_at	5.55e-29	1.8e-30	14.5643	58.6876	2.18606	TATDN1	TatD DNase domain containing 1
219148_at	5.28e-29	1.71e-30	14.5729	58.6859	2.89502	PBK	PDZ binding kinase
219130_at	5.58e-29	1.81e-30	14.5633	58.6804	1.78798	TRMT13	tRNA methyltransferase 13 homolog
225530_at	5.61e-29	1.82e-30	-14.5623	58.6746	-2.01657	MOB3A	MOB kinase activator 3A
1556053_at	5.13e-29	1.66e-30	14.5779	58.6719	1.85147	DNAJC7	DnaJ heat shock protein family (Hsp40) member C7
203616_at	5.65e-29	1.84e-30	14.561	58.6676	1.64893	POLB	DNA polymerase beta
213036_x_at	5.66e-29	1.84e-30	-14.5608	58.6644	-2.47329	ATP2A3	ATPase sarcoplasmic/endoplasmic reticulum Ca2+ transporting 3
236310_at	3.44e-29	1.09e-30	14.6469	58.6618	1.63915	ZNF37BP	zinc finger protein 37B, pseudogene
1558996_at	3.46e-29	1.1e-30	14.6457	58.6574	1.61322	FOXP1	forkhead box P1
204957_at	5.74e-29	1.87e-30	14.558	58.6497	1.33194	ORC5	origin recognition complex subunit 5
201561_s_at	5.81e-29	1.89e-30	-14.5558	58.6317	-1.90073	CLSTN1	calsyntenin 1
237128_at	4.69e-29	1.51e-30	14.5936	58.6219	1.54805
208370_s_at	6e-29	1.96e-30	-14.5502	58.5954	-1.94864	RCAN1	regulator of calcineurin 1
200806_s_at	6.12e-29	2e-30	14.5467	58.5815	2.0448	HSPD1	heat shock protein family D (Hsp60) member 1
231252_at	5.67e-29	1.84e-30	14.5603	58.5721	2.0587	KANSL1L	KAT8 regulatory NSL complex subunit 1 like
235630_at	6.18e-29	2.02e-30	-14.545	58.5715	-1.20914
1554287_at	5.46e-29	1.77e-30	14.5671	58.5674	1.68613	TRIM4	tripartite motif containing 4
203234_at	6.24e-29	2.05e-30	-14.543	58.5586	-2.43377	UPP1	uridine phosphorylase 1
234304_s_at	4.48e-29	1.44e-30	14.6013	58.5558	1.37139	IPO11-LRRC70///IPO11	IPO11-LRRC70 readthrough///importin 11
209950_s_at	6.39e-29	2.1e-30	-14.5386	58.5298	-2.56319	VILL	villin like
202470_s_at	5.77e-29	1.88e-30	14.5573	58.526	1.54492	CPSF6	cleavage and polyadenylation specific factor 6
218024_at	6.26e-29	2.05e-30	-14.5425	58.5223	-1.26143	MPC1	mitochondrial pyruvate carrier 1
208896_at	6.48e-29	2.13e-30	14.5362	58.5191	1.29919	DDX18	DEAD-box helicase 18
206284_x_at	6.4e-29	2.1e-30	-14.5384	58.5189	-2.36804	CLTB	clathrin light chain B
220303_at	6.5e-29	2.14e-30	-14.5354	58.5145	-1.4106	PDZD3	PDZ domain containing 3
226291_at	6.28e-29	2.06e-30	14.5416	58.5098	1.57963	ALS2	ALS2, alsin Rho guanine nucleotide exchange factor
235651_at	6.48e-29	2.13e-30	-14.536	58.5075	-2.6383	TTC22	tetratricopeptide repeat domain 22
207488_at	5.96e-29	1.95e-30	-14.5513	58.5021	-0.627593
234360_at	5.14e-29	1.66e-30	14.5776	58.4897	0.844374
226503_at	6.65e-29	2.2e-30	14.5311	58.486	1.87061	RIF1	replication timing regulatory factor 1
237765_at	6.23e-29	2.04e-30	-14.5434	58.4658	-0.962815	SLC25A47	solute carrier family 25 member 47
204962_s_at	6.63e-29	2.19e-30	14.5319	58.4651	2.13705	SLC35F6///CENPA	solute carrier family 35 member F6///centromere protein A
223050_s_at	6.85e-29	2.27e-30	-14.526	58.4576	-1.51538	FBXW5	F-box and WD repeat domain containing 5
209668_x_at	6.63e-29	2.19e-30	-14.5317	58.4569	-3.0232	CES2	carboxylesterase 2
214384_s_at	6.29e-29	2.07e-30	-14.5413	58.4493	-1.01629	DCTN2	dynactin subunit 2
232071_at	4.99e-29	1.61e-30	14.583	58.4407	1.96028	MRPL19	mitochondrial ribosomal protein L19
213685_at	6.52e-29	2.15e-30	14.5347	58.4366	1.23738	TCEB3-AS1	TCEB3 antisense RNA 1
235025_at	4.36e-29	1.4e-30	14.6062	58.4342	1.31036	WDR89	WD repeat domain 89
216580_at	3.03e-29	9.57e-31	14.6687	58.4131	0.63822
240377_at	5.94e-29	1.94e-30	-14.5521	58.4017	-0.81294	LOC101930075///LOC101930013///NPIPA8///NPIPA7///NPIPA5///NPIPA2///NPIPA3///PKD1P1///NPIPA1///PKD1	polycystin-1-like///polycystin-1-like///nuclear pore complex interacting protein family member A8///nuclear pore complex interacting protein family member A7///nuclear pore complex interacting protein family member A5///nuclear pore complex interacting protein family member A2///nuclear pore complex interacting protein family member A3///polycystin 1, transient receptor potential channel interact…
209545_s_at	7.33e-29	2.43e-30	14.5146	58.3849	1.59652	RIPK2	receptor interacting serine/threonine kinase 2
237864_at	6.22e-29	2.04e-30	14.5436	58.382	1.96949
243372_at	6e-29	1.96e-30	14.5503	58.3746	1.48134	HSPD1	heat shock protein family D (Hsp60) member 1
226180_at	7.43e-29	2.46e-30	14.5123	58.3744	2.03181	WDR36	WD repeat domain 36
204329_s_at	5.73e-29	1.86e-30	14.5586	58.3659	1.14863	ZNF202	zinc finger protein 202
204299_at	7.73e-29	2.57e-30	14.5055	58.3349	1.45049	SRSF10	serine and arginine rich splicing factor 10
1552625_a_at	6.22e-29	2.04e-30	14.5438	58.3229	1.27887	TRNT1	tRNA nucleotidyl transferase 1
226083_at	5.8e-29	1.89e-30	14.5562	58.3009	1.03142	TMEM70	transmembrane protein 70
1552277_a_at	7.6e-29	2.52e-30	14.5083	58.291	1.16145	MSANTD3	Myb/SANT DNA binding domain containing 3
205763_s_at	8.13e-29	2.71e-30	14.4967	58.2824	1.25369	DDX18	DEAD-box helicase 18
230312_at	7e-29	2.32e-30	14.5223	58.2788	2.2211
203110_at	8.24e-29	2.75e-30	-14.4943	58.2677	-1.43057	PTK2B	protein tyrosine kinase 2 beta
200601_at	8.41e-29	2.81e-30	-14.4908	58.2434	-1.80679	ACTN4	actinin alpha 4
207749_s_at	8.56e-29	2.86e-30	-14.4875	58.2257	-1.87026	PPP2R3A	protein phosphatase 2 regulatory subunit B''alpha
210093_s_at	8.67e-29	2.9e-30	14.4852	58.2133	1.27856	MAGOHB///MAGOH	mago homolog B, exon junction complex core component///mago homolog, exon junction complex core component
210332_at	8.44e-29	2.82e-30	-14.49	58.1951	-0.760429	ACHE	acetylcholinesterase (Cartwright blood group)
203561_at	6.61e-29	2.18e-30	14.5325	58.1906	1.54813	FCGR2A	Fc fragment of IgG receptor IIa
202122_s_at	8.94e-29	3e-30	-14.4798	58.1739	-2.01278	PLIN3	perilipin 3
213008_at	8.88e-29	2.98e-30	14.4811	58.1612	1.71468	FANCI	Fanconi anemia complementation group I
225525_at	9.01e-29	3.03e-30	-14.4783	58.1517	-1.38869	KIAA1671	KIAA1671
224521_s_at	8.14e-29	2.71e-30	14.4966	58.1511	1.59657	CCDC77	coiled-coil domain containing 77
210871_x_at	8.41e-29	2.81e-30	14.4907	58.1388	2.14956	SSX2IP	SSX family member 2 interacting protein
232470_at	9.29e-29	3.13e-30	-14.4728	58.1373	-0.768798	SIK1	salt inducible kinase 1
237317_at	7.57e-29	2.51e-30	14.509	58.1188	1.54428
203386_at	9.51e-29	3.21e-30	14.4689	58.1149	2.17263	TBC1D4	TBC1 domain family member 4
228707_at	9.63e-29	3.25e-30	-14.4666	58.0819	-3.63731	CLDN23	claudin 23
224626_at	9.83e-29	3.32e-30	-14.463	58.0791	-1.70316	SLC35A4	solute carrier family 35 member A4
1555401_at	5.3e-29	1.71e-30	14.5723	58.0689	0.503984	SOHLH2	spermatogenesis and oogenesis specific basic helix-loop-helix 2
209440_at	1.01e-28	3.41e-30	14.4585	58.0514	1.86959	PRPS1	phosphoribosyl pyrophosphate synthetase 1
241292_at	6.49e-29	2.14e-30	-14.5357	58.0484	-0.597399
1555803_a_at	9.25e-29	3.11e-30	14.4736	58.0432	1.27737	C11orf57	chromosome 11 open reading frame 57
226890_at	7.45e-29	2.47e-30	14.5118	58.0211	1.37816	WDR35	WD repeat domain 35
200731_s_at	1.04e-28	3.54e-30	-14.4527	58.0092	-1.80562	PTP4A1	protein tyrosine phosphatase type IVA, member 1
212814_at	1.03e-28	3.48e-30	-14.4551	58.0077	-2.69882	AHCYL2	adenosylhomocysteinase like 2
1553801_a_at	6.67e-29	2.21e-30	14.5306	57.9997	1.20809	DTD2	D-tyrosyl-tRNA deacylase 2 (putative)
200735_x_at	9.57e-29	3.23e-30	14.4678	57.9979	0.918864	NACA	nascent polypeptide-associated complex alpha subunit
223267_at	1.07e-28	3.62e-30	14.4489	57.9955	1.66209	TRMT10C	tRNA methyltransferase 10C, mitochondrial RNase P subunit
223516_s_at	1.06e-28	3.61e-30	14.4493	57.9954	1.56202	TOMM6///PRICKLE4	translocase of outer mitochondrial membrane 6///prickle planar cell polarity protein 4
1555193_a_at	8e-29	2.66e-30	14.4997	57.9915	1.70649	ZNF277	zinc finger protein 277
217341_at	1.03e-28	3.49e-30	-14.4546	57.9883	-0.913385	DNM1	dynamin 1
235383_at	1.08e-28	3.68e-30	-14.4461	57.9784	-1.52187	MYO7B	myosin VIIB
243642_x_at	8.93e-29	3e-30	14.48	57.9745	1.29985
232589_at	8.96e-29	3.01e-30	14.4792	57.9552	1.35922	LOC102606465	uncharacterized LOC102606465
238755_at	8.45e-29	2.82e-30	14.4897	57.9446	2.51118	RASSF10	Ras association domain family member 10
220917_s_at	1.04e-28	3.53e-30	14.453	57.9433	1.76327	WDR19	WD repeat domain 19
208614_s_at	1.09e-28	3.7e-30	-14.4451	57.9362	-1.72292	FLNB	filamin B
244235_at	6.74e-29	2.23e-30	14.5288	57.9244	1.47295	IVNS1ABP	influenza virus NS1A binding protein
214262_at	8.19e-29	2.73e-30	14.4955	57.9084	0.976462	MIR6875///TRIP6	microRNA 6875///thyroid hormone receptor interactor 6
229409_s_at	1.01e-28	3.42e-30	-14.4581	57.9076	-1.03646
225835_at	1.19e-28	4.07e-30	14.4296	57.8735	2.22758	SLC12A2	solute carrier family 12 member 2
215997_s_at	8.86e-29	2.97e-30	14.4817	57.8731	1.50013	CUL4B	cullin 4B
231008_at	1.16e-28	3.94e-30	14.4349	57.8391	2.33876	UNC5CL	unc-5 family C-terminal like
235389_at	1.06e-28	3.6e-30	14.4499	57.8344	1.29495	PHF20	PHD finger protein 20
204510_at	1.21e-28	4.13e-30	14.4269	57.8222	2.03512	CDC7	cell division cycle 7
227682_at	1.25e-28	4.28e-30	-14.4213	57.8208	-1.64584	SPPL2A	signal peptide peptidase like 2A
242898_at	6.22e-29	2.03e-30	14.544	57.8179	0.942415	EIF2AK2	eukaryotic translation initiation factor 2 alpha kinase 2
221928_at	1.28e-28	4.38e-30	-14.4172	57.8039	-1.80212	ACACB	acetyl-CoA carboxylase beta
213047_x_at	1.29e-28	4.43e-30	14.4154	57.7871	1.22174	SETSIP///SET	SET-like protein///SET nuclear proto-oncogene
232032_x_at	1.28e-28	4.37e-30	-14.4176	57.7846	-1.81094	SDF4	stromal cell derived factor 4
231877_at	8.42e-29	2.81e-30	14.4905	57.7676	1.61695	TRMT10A	tRNA methyltransferase 10A
233514_x_at	1.32e-28	4.55e-30	-14.4109	57.7573	-3.4661	TEX11	testis expressed 11
210765_at	1.11e-28	3.78e-30	14.4418	57.7565	1.32462	CSE1L	chromosome segregation 1 like
225707_at	1.34e-28	4.63e-30	14.4083	57.7517	1.52709	ARL6IP6	ADP ribosylation factor like GTPase 6 interacting protein 6
229609_at	8.88e-29	2.98e-30	14.4811	57.7352	1.6078	NUTM2B-AS1///NUTM2A-AS1	NUTM2B antisense RNA 1///NUTM2A antisense RNA 1
219173_at	1.36e-28	4.69e-30	-14.4061	57.7351	-2.60882	MYO15B	myosin XVB
230623_x_at	1.32e-28	4.53e-30	14.4117	57.7297	1.33113	USP28	ubiquitin specific peptidase 28
204508_s_at	1.35e-28	4.65e-30	-14.4073	57.7254	-3.96611	CA12	carbonic anhydrase 12
227213_at	1.26e-28	4.31e-30	14.4199	57.72	1.25181	ADAT2	adenosine deaminase, tRNA specific 2
219217_at	1.41e-28	4.86e-30	14.4003	57.7035	1.69384	NARS2	asparaginyl-tRNA synthetase 2, mitochondrial (putative)
230995_at	1.09e-28	3.71e-30	-14.4447	57.6998	-0.966872	CMBL	carboxymethylenebutenolidase homolog
217771_at	1.36e-28	4.71e-30	-14.4053	57.6702	-2.31287	GOLM1	golgi membrane protein 1
208645_s_at	1.32e-28	4.54e-30	14.4114	57.6597	0.777277	RPS14	ribosomal protein S14
229525_at	9.05e-29	3.05e-30	14.4772	57.658	1.09494
205811_at	1.41e-28	4.87e-30	14.3998	57.6483	1.2115	POLG2	DNA polymerase gamma 2, accessory subunit
207346_at	1.08e-28	3.67e-30	14.4466	57.6452	0.840559	STX2	syntaxin 2
223551_at	1.43e-28	4.97e-30	-14.3965	57.6406	-4.77661	PKIB	protein kinase (cAMP-dependent, catalytic) inhibitor beta
227054_at	1.49e-28	5.17e-30	14.39	57.6351	1.62504	EEF1AKMT1	eukaryotic translation elongation factor 1 alpha lysine methyltransferase 1
212424_at	1.49e-28	5.17e-30	14.39	57.635	1.06327	PDCD11	programmed cell death 11
226553_at	1.41e-28	4.88e-30	-14.3993	57.6219	-2.39655	TMPRSS2	transmembrane protease, serine 2
228053_s_at	1.52e-28	5.27e-30	14.3868	57.6217	1.69689	TOMM5	translocase of outer mitochondrial membrane 5
225723_at	1.51e-28	5.24e-30	14.3876	57.6203	1.45101	CCDC167	coiled-coil domain containing 167
206652_at	9.04e-29	3.04e-30	14.4777	57.6155	1.4491	ZMYM5	zinc finger MYM-type containing 5
202284_s_at	1.53e-28	5.31e-30	-14.3854	57.5957	-1.89358	CDKN1A	cyclin dependent kinase inhibitor 1A
218316_at	1.57e-28	5.47e-30	14.3807	57.5839	1.31648	TIMM9	translocase of inner mitochondrial membrane 9
235545_at	1.41e-28	4.86e-30	14.4	57.5746	2.30376	DEPDC1	DEP domain containing 1
1563485_at	1.33e-28	4.56e-30	14.4105	57.5652	0.947052
243206_at	1.13e-28	3.83e-30	14.4393	57.562	1.12726	CEP95	centrosomal protein 95
225223_at	1.62e-28	5.65e-30	14.3752	57.5531	1.55592	SMAD5	SMAD family member 5
239276_at	1.21e-28	4.15e-30	14.4263	57.5525	0.792227
203956_at	1.63e-28	5.7e-30	14.3738	57.5448	1.3821	MORC2	MORC family CW-type zinc finger 2
1554668_a_at	1.32e-28	4.54e-30	-14.4115	57.539	-1.18391	FAM151A	family with sequence similarity 151 member A
229363_at	1.17e-28	4e-30	14.4321	57.5381	1.75059	LINC00920	long intergenic non-protein coding RNA 920
241808_at	1.25e-28	4.29e-30	14.4206	57.5237	2.30521	ZC2HC1A	zinc finger C2HC-type containing 1A
238826_x_at	1.3e-28	4.45e-30	14.4146	57.5211	1.30722	WDR12	WD repeat domain 12
1554256_a_at	1.21e-28	4.15e-30	14.4264	57.5186	1.06947	PCNX2	pecanex homolog 2 (Drosophila)
219426_at	1.41e-28	4.9e-30	14.3989	57.5054	1.42377	AGO3	argonaute 3, RISC catalytic component
239007_at	8.1e-29	2.69e-30	14.4975	57.5013	0.996208	ZNF616	zinc finger protein 616
200949_x_at	1.68e-28	5.86e-30	14.3692	57.4897	1.59238	SNORD54///RPS20	small nucleolar RNA, C/D box 54///ribosomal protein S20
213248_at	1.48e-28	5.15e-30	14.3906	57.4652	1.7131	LOC730101	uncharacterized LOC730101
240976_at	1.01e-28	3.41e-30	14.4584	57.4557	0.477524
213124_at	1.66e-28	5.8e-30	14.3711	57.4554	1.286	ZNF473	zinc finger protein 473
205617_at	1.8e-28	6.29e-30	-14.3576	57.4401	-1.38622	PRRG2	proline rich and Gla domain 2
205532_s_at	9.04e-29	3.04e-30	14.4776	57.4283	0.997689	CDH6	cadherin 6
227694_at	1.8e-28	6.31e-30	-14.3571	57.4264	-1.53116	STPG1	sperm tail PG-rich repeat containing 1
225317_at	1.83e-28	6.42e-30	14.3541	57.4245	1.50779	ACBD6	acyl-CoA binding domain containing 6
204444_at	1.8e-28	6.3e-30	14.3572	57.4212	2.36337	KIF11	kinesin family member 11
242759_at	1.22e-28	4.18e-30	14.4251	57.4104	1.6786
1554043_a_at	1.52e-28	5.28e-30	14.3866	57.4066	1.114
205162_at	1.73e-28	6.04e-30	14.3643	57.4003	1.39127	ERCC8	ERCC excision repair 8, CSA ubiquitin ligase complex subunit
204285_s_at	1.86e-28	6.54e-30	14.3511	57.3949	2.19363	PMAIP1	phorbol-12-myristate-13-acetate-induced protein 1
225039_at	1.88e-28	6.63e-30	14.349	57.3931	1.64592	RPE	ribulose-5-phosphate-3-epimerase
1557910_at	1.92e-28	6.77e-30	14.3456	57.369	2.25742	HSP90AB1	heat shock protein 90 alpha family class B member 1
213816_s_at	1.43e-28	4.97e-30	14.3965	57.3532	1.88241	MET	MET proto-oncogene, receptor tyrosine kinase
222785_x_at	1.96e-28	6.95e-30	14.3412	57.3479	1.81435	C11orf1	chromosome 11 open reading frame 1
223942_x_at	1.97e-28	6.96e-30	-14.3409	57.3374	-3.98847	CHST5	carbohydrate sulfotransferase 5
235152_at	1.69e-28	5.89e-30	14.3683	57.3268	1.19545	LOC101927204	uncharacterized LOC101927204
218723_s_at	1.74e-28	6.09e-30	14.363	57.315	2.63309	RGCC	regulator of cell cycle
235253_at	1.92e-28	6.78e-30	14.3453	57.3	1.18751	RAD1	RAD1 checkpoint DNA exonuclease
223635_s_at	1.91e-28	6.73e-30	-14.3465	57.2864	-1.11311	SSBP3	single stranded DNA binding protein 3
231970_at	1.8e-28	6.33e-30	14.3565	57.2863	1.55268	GPATCH2L	G-patch domain containing 2 like
238744_at	1.34e-28	4.64e-30	14.4079	57.2759	1.59587	DPH6	diphthamine biosynthesis 6
1558742_at	1.25e-28	4.27e-30	14.4214	57.2717	0.895808
225543_at	2.15e-28	7.61e-30	14.3262	57.2566	1.57636	GTF3C4	general transcription factor IIIC subunit 4
240340_at	1.89e-28	6.65e-30	-14.3485	57.2558	-0.746539	SPATA3	spermatogenesis associated 3
204818_at	2.07e-28	7.33e-30	-14.3323	57.2548	-4.49566	HSD17B2	hydroxysteroid 17-beta dehydrogenase 2
239282_at	1.32e-28	4.55e-30	14.4111	57.2421	1.43768	CEP83	centrosomal protein 83
221821_s_at	2.2e-28	7.79e-30	14.3222	57.2346	1.04476	KANSL2	KAT8 regulatory NSL complex subunit 2
241031_at	1.83e-28	6.41e-30	14.3544	57.234	3.15619	C2CD4A	C2 calcium dependent domain containing 4A
235762_at	1.6e-28	5.6e-30	14.3769	57.2335	1.83896	TAS2R14	taste 2 receptor member 14
226356_at	2.21e-28	7.84e-30	-14.3212	57.2281	-1.5465	MIGA2	mitoguardin 2
219866_at	2.2e-28	7.82e-30	-14.3217	57.2102	-2.8793	CLIC5	chloride intracellular channel 5
226287_at	2.26e-28	8.02e-30	14.3175	57.1988	1.90357	CCDC34	coiled-coil domain containing 34
1558740_s_at	1.86e-28	6.56e-30	14.3507	57.1908	1.28899	LOC105369662	uncharacterized LOC105369662
203615_x_at	2.25e-28	8e-30	-14.318	57.1891	-2.07576	SULT1A1	sulfotransferase family 1A member 1
205464_at	2.3e-28	8.19e-30	-14.314	57.1775	-4.40007	SCNN1B	sodium channel epithelial 1 beta subunit
1562442_a_at	2.04e-28	7.24e-30	14.3345	57.1719	1.34758	SSBP1	single stranded DNA binding protein 1
205345_at	2.31e-28	8.25e-30	14.313	57.168	1.61131	BARD1	BRCA1 associated RING domain 1
238578_at	1.56e-28	5.45e-30	14.3812	57.1552	1.17302	TMEM182	transmembrane protein 182
242712_x_at	1.9e-28	6.71e-30	14.3469	57.1533	1.7123	RGPD2///RGPD6///RGPD8///RGPD3///RGPD1///RGPD4///RGPD5///RANBP2	RANBP2-like and GRIP domain containing 2///RANBP2-like and GRIP domain containing 6///RANBP2-like and GRIP domain containing 8///RANBP2-like and GRIP domain containing 3///RANBP2-like and GRIP domain containing 1///RANBP2-like and GRIP domain containing 4///RANBP2-like and GRIP domain containing 5///RAN binding protein 2
1570155_at	1.47e-28	5.11e-30	14.3918	57.152	0.542955	LINC01111	long intergenic non-protein coding RNA 1111
226665_at	2.22e-28	7.89e-30	14.3202	57.1067	2.07535	AHSA2	AHA1, activator of heat shock 90kDa protein ATPase homolog 2 (yeast)
212473_s_at	2.35e-28	8.39e-30	-14.31	57.0911	-1.61265	MICAL2	microtubule associated monooxygenase, calponin and LIM domain containing 2
1568916_at	1.52e-28	5.28e-30	14.3866	57.0815	0.820125	SPIRE2	spire type actin nucleation factor 2
232231_at	2.06e-28	7.28e-30	14.3334	57.0568	2.31698	RUNX2	runt related transcription factor 2
239433_at	1.93e-28	6.81e-30	14.3445	57.033	1.65377	LRRC8E	leucine rich repeat containing 8 family member E
229165_at	2.46e-28	8.79e-30	14.3024	57.0311	0.717871	MRPL12	mitochondrial ribosomal protein L12
219119_at	2.64e-28	9.43e-30	14.2908	57.0261	1.3636	LSM8	LSM8 homolog, U6 small nuclear RNA associated
242498_x_at	1.88e-28	6.6e-30	14.3496	56.9923	1.51097
210306_at	1.87e-28	6.58e-30	14.3503	56.9803	2.21253	L3MBTL1	l(3)mbt-like 1 (Drosophila)
202131_s_at	2.82e-28	1.01e-29	-14.2795	56.9744	-2.32119	RIOK3	RIO kinase 3
205176_s_at	2.83e-28	1.02e-29	14.2787	56.9717	2.20716	ITGB3BP	integrin subunit beta 3 binding protein
202635_s_at	2.85e-28	1.02e-29	14.2775	56.9656	1.81286	POLR2K	RNA polymerase II subunit K
203590_at	2.86e-28	1.03e-29	-14.2767	56.9509	-1.60215	DYNC1LI2	dynein cytoplasmic 1 light intermediate chain 2
239810_at	2.27e-28	8.07e-30	-14.3164	56.9405	-0.711594	VASH1	vasohibin 1
226594_at	2.8e-28	1e-29	-14.2804	56.9399	-2.52026	ENTPD5	ectonucleoside triphosphate diphosphohydrolase 5
205932_s_at	2.32e-28	8.27e-30	14.3124	56.9264	2.24506	MSX1	msh homeobox 1
227051_at	2.53e-28	9.03e-30	14.298	56.9259	2.71907	BACE2	beta-site APP-cleaving enzyme 2
203169_at	2.98e-28	1.07e-29	-14.2699	56.9193	-1.13083	RGP1	RGP1 homolog, RAB6A GEF complex partner 1
220073_s_at	3.07e-28	1.1e-29	-14.2648	56.8873	-2.06019	PLEKHG6	pleckstrin homology and RhoGEF domain containing G6
224746_at	3.05e-28	1.1e-29	-14.2657	56.8866	-1.79944	KIAA1522	KIAA1522
AFFX-HSAC07/X00351_5_at	3.24e-28	1.17e-29	-14.2553	56.8117	-2.14414	ACTB	actin beta
202880_s_at	3.32e-28	1.2e-29	-14.2512	56.8065	-1.12515	CYTH1	cytohesin 1
200870_at	3.28e-28	1.18e-29	14.2533	56.7799	1.19642	STRAP	serine/threonine kinase receptor associated protein
202633_at	3.44e-28	1.25e-29	14.2449	56.7694	1.44286	TOPBP1	topoisomerase (DNA) II binding protein 1
229930_at	3.23e-28	1.16e-29	14.256	56.768	1.68994	LINC01315	long intergenic non-protein coding RNA 1315
208808_s_at	3.37e-28	1.22e-29	14.2485	56.7643	1.44187	HMGB2	high mobility group box 2
218617_at	3.47e-28	1.26e-29	14.2434	56.76	1.24877	TRIT1	tRNA isopentenyltransferase 1
218538_s_at	3.46e-28	1.25e-29	14.2439	56.7538	1.6969	MRS2	MRS2, magnesium transporter
230403_at	3.2e-28	1.15e-29	14.2576	56.7536	2.00744	RFX3	regulatory factor X3
237610_at	1.8e-28	6.3e-30	14.3573	56.7463	0.652462	LOC101929512	uncharacterized LOC101929512
243717_at	2.65e-28	9.47e-30	-14.2901	56.7432	-1.08257	EPHA10	EPH receptor A10
214458_at	2.35e-28	8.39e-30	14.31	56.7419	0.782091	TRAF3IP1	TRAF3 interacting protein 1
203003_at	3.49e-28	1.27e-29	-14.2421	56.7235	-1.11299	MEF2D	myocyte enhancer factor 2D
1556818_at	3.21e-28	1.16e-29	14.2573	56.7188	1.91005
215661_at	2.82e-28	1.01e-29	-14.279	56.7077	-0.686295	MAST2	microtubule associated serine/threonine kinase 2
226227_x_at	3.65e-28	1.33e-29	14.2346	56.6951	2.01588	ZFAS1	ZNFX1 antisense RNA 1
218364_at	3.7e-28	1.35e-29	-14.2323	56.6925	-1.40405	LRRFIP2	LRR binding FLII interacting protein 2
224736_at	3.76e-28	1.37e-29	14.2298	56.6737	1.05189	CCAR1	cell division cycle and apoptosis regulator 1
208635_x_at	3.42e-28	1.24e-29	14.2457	56.656	0.915645	NACA	nascent polypeptide-associated complex alpha subunit
226135_at	3.88e-28	1.41e-29	14.2246	56.6468	1.12892	UHRF1BP1	UHRF1 binding protein 1
210993_s_at	3.9e-28	1.42e-29	-14.2236	56.6406	-1.56603	SMAD1	SMAD family member 1
217399_s_at	3.21e-28	1.16e-29	-14.257	56.6236	-0.967642	FOXO3B///FOXO3	forkhead box O3B pseudogene///forkhead box O3
219231_at	4e-28	1.46e-29	14.2189	56.6103	1.32642	TGS1	trimethylguanosine synthase 1
219680_at	4.07e-28	1.48e-29	-14.2162	56.5962	-1.36955	NLRX1	NLR family member X1
214638_s_at	2.56e-28	9.16e-30	14.2955	56.5957	0.852533	CCNT2	cyclin T2
242429_at	2.34e-28	8.34e-30	14.3111	56.5835	1.38522	ZNF567	zinc finger protein 567
1552680_a_at	2.69e-28	9.65e-30	14.287	56.5517	1.27806	KNL1	kinetochore scaffold 1
212846_at	4.36e-28	1.59e-29	14.2045	56.5256	1.34836	RRP1B	ribosomal RNA processing 1B
228876_at	4.38e-28	1.6e-29	-14.2033	56.5167	-1.16915	BAIAP2L2	BAI1 associated protein 2 like 2
227314_at	4.49e-28	1.64e-29	14.1994	56.4946	2.3327	ITGA2	integrin subunit alpha 2
209612_s_at	4.54e-28	1.67e-29	-14.1971	56.4714	-4.93962	ADH1B	alcohol dehydrogenase 1B (class I), beta polypeptide
218258_at	4.62e-28	1.69e-29	14.1943	56.4626	1.77089	POLR1D	RNA polymerase I subunit D
210738_s_at	2.81e-28	1.01e-29	-14.2798	56.4549	-1.10616	SLC4A4	solute carrier family 4 member 4
228960_at	3.46e-28	1.25e-29	14.2439	56.4548	1.51666	ICE2	interactor of little elongation complex ELL subunit 2
212825_at	4.69e-28	1.72e-29	14.1915	56.4462	1.27286	PAXIP1	PAX interacting protein 1
235532_at	4.34e-28	1.59e-29	14.2052	56.4453	1.65926
243861_at	2.31e-28	8.24e-30	14.313	56.4377	1.05505	FNIP1	folliculin interacting protein 1
210779_x_at	3.11e-28	1.12e-29	14.2625	56.4162	1.44936	GEMIN2	gem nuclear organelle associated protein 2
202542_s_at	4.88e-28	1.79e-29	14.185	56.4072	1.25586	AIMP1	aminoacyl tRNA synthetase complex interacting multifunctional protein 1
227387_at	3.9e-28	1.42e-29	-14.2234	56.3925	-0.773511	NSMCE4A	NSE4 homolog A, SMC5-SMC6 complex component
1554890_a_at	4.19e-28	1.53e-29	14.2112	56.3655	1.06012	TIA1	TIA1 cytotoxic granule-associated RNA binding protein
[truncated: 40,488 more rows]

## Sheet: GSE4107
ID	adj.P.Val	P.Value	t	B	logFC	Gene.symbol	Gene.title
209189_at	4.93e-09	7.86e-15	14.8465	22.7785	5.22397	FOS	Fos proto-oncogene, AP-1 transcription factor subunit
201694_s_at	9.89e-09	3.15e-14	14.0406	21.78	4.05436	EGR1	early growth response 1
201041_s_at	3.85e-08	1.84e-13	13.064	20.5883	2.45413	DUSP1	dual specificity phosphatase 1
227404_s_at	4.24e-08	2.7e-13	12.8587	20.1586	4.47587	EGR1	early growth response 1
201289_at	6.81e-08	5.42e-13	12.4919	17.4934	5.94112	CYR61	cysteine rich angiogenic inducer 61
201466_s_at	3.88e-06	3.97e-11	10.3854	15.4114	2.08223	JUN	Jun proto-oncogene, AP-1 transcription factor subunit
210764_s_at	3.88e-06	4.32e-11	10.3462	13.0599	6.53076	CYR61	cysteine rich angiogenic inducer 61
201464_x_at	4.01e-05	5.64e-10	9.20181	12.891	1.54166	JUN	Jun proto-oncogene, AP-1 transcription factor subunit
209612_s_at	4.01e-05	5.75e-10	9.19288	12.8486	2.65842	ADH1B	alcohol dehydrogenase 1B (class I), beta polypeptide
209101_at	7.68e-05	1.24e-09	8.86625	12.0626	3.46727	CTGF	connective tissue growth factor
212099_at	7.68e-05	1.39e-09	8.8169	12.0128	2.51922	RHOB	ras homolog family member B
209613_s_at	7.68e-05	1.47e-09	8.79382	11.9319	2.76591	ADH1B	alcohol dehydrogenase 1B (class I), beta polypeptide
225242_s_at	0.000129	2.67e-09	8.54315	11.2017	2.71283	CCDC80	coiled-coil domain containing 80
201531_at	0.000152	3.39e-09	8.44379	11.1466	1.7791	ZFP36	ZFP36 ring finger protein
201150_s_at	0.000262	6.25e-09	8.19256	10.5372	2.81863	TIMP3	TIMP metallopeptidase inhibitor 3
208763_s_at	0.000418	1.06e-08	7.97695	10.0352	2.15065	TSC22D3	TSC22 domain family member 3
200974_at	0.000477	1.31e-08	7.89206	9.82102	2.9185	ACTA2	actin, alpha 2, smooth muscle, aorta
37028_at	0.000477	1.52e-08	7.83429	9.66248	1.71184	PPP1R15A	protein phosphatase 1 regulatory subunit 15A
218541_s_at	0.000477	1.56e-08	7.8245	9.65431	2.19058	C8orf4	chromosome 8 open reading frame 4
202291_s_at	0.000477	1.57e-08	7.81997	9.64567	3.13714	MGP	matrix Gla protein
204955_at	0.000477	1.6e-08	7.81216	9.62327	2.36609	SRPX	sushi repeat containing protein, X-linked
211959_at	0.000479	1.75e-08	7.77635	9.54974	2.85557	IGFBP5	insulin like growth factor binding protein 5
1555847_a_at	0.000477	1.67e-08	7.79587	9.54832	1.76117	MIR24-2///MIR23A///LOC284454	microRNA 24-2///microRNA 23a///uncharacterized LOC284454
210139_s_at	0.000509	1.95e-08	7.73483	9.44594	2.05138	PMP22	peripheral myelin protein 22
201693_s_at	0.000673	2.79e-08	7.59244	8.91006	3.41024	EGR1	early growth response 1
222722_at	0.000702	3.02e-08	7.56077	8.86291	3.42276	OGN	osteoglycin
219371_s_at	0.000832	3.71e-08	7.47969	8.82635	1.77356	KLF2	Kruppel like factor 2
227099_s_at	0.00116	5.36e-08	7.33493	8.46437	2.16943	C11orf96	chromosome 11 open reading frame 96
213451_x_at	0.00125	5.97e-08	7.29327	8.35711	2.24741	TNXB///TNXA	tenascin XB///tenascin XA (pseudogene)
202234_s_at	0.00136	6.85e-08	-7.23982	8.23388	-1.34246	SLC16A1	solute carrier family 16 member 1
202768_at	0.000534	2.13e-08	7.69979	8.22918	6.95512	FOSB	FosB proto-oncogene, AP-1 transcription factor subunit
206093_x_at	0.00136	7.14e-08	7.2237	8.19043	2.16348	TNXB///TNXA	tenascin XB///tenascin XA (pseudogene)
211998_at	0.0014	7.58e-08	7.20035	8.1326	1.26518	MIR4738///H3F3B///H3F3A	microRNA 4738///H3 histone, family 3B///H3 histone, family 3A
202766_s_at	0.0014	7.83e-08	7.18777	8.10524	1.7373	FBN1	fibrillin 1
229230_at	0.00136	7.12e-08	-7.22488	8.07884	-4.44484	SLC51A	solute carrier family 51 alpha subunit
202581_at	0.00144	8.25e-08	-7.16739	8.05406	-1.62053	HSPA1B///HSPA1A	heat shock protein family A (Hsp70) member 1B///heat shock protein family A (Hsp70) member 1A
205547_s_at	0.0019	1.17e-07	7.03296	7.69778	3.5827	TAGLN	transgelin
209006_s_at	0.0019	1.2e-07	-7.02325	7.69478	-1.81851	RSRP1	arginine and serine rich protein 1
228186_s_at	0.00168	9.88e-08	7.09765	7.65689	2.90012	RSPO3	R-spondin 3
224560_at	0.00197	1.29e-07	6.99612	7.61448	1.68613	TIMP2	TIMP metallopeptidase inhibitor 2
216834_at	0.00205	1.37e-07	6.97206	7.56547	3.61065	RGS1	regulator of G-protein signaling 1
209335_at	0.00209	1.43e-07	6.95532	7.5226	1.98026	DCN	decorin
218468_s_at	0.00214	1.54e-07	6.92784	7.44125	3.03297	GREM1	gremlin 1, DAN family BMP antagonist
200986_at	0.00215	1.58e-07	6.91695	7.42595	1.5592	SERPING1	serpin family G member 1
202994_s_at	0.00215	1.61e-07	6.90921	7.40821	2.32796	FBLN1	fibulin 1
216333_x_at	0.00229	1.79e-07	6.86963	7.30949	2.22913	TNXB///TNXA	tenascin XB///tenascin XA (pseudogene)
203186_s_at	0.00235	1.87e-07	6.85218	7.24017	1.78075	S100A4	S100 calcium binding protein A4
231897_at	0.00237	1.92e-07	-6.84176	7.22123	-1.46634	PTGR1	prostaglandin reductase 1
222943_at	0.00239	2.07e-07	-6.81392	7.17084	-2.16029	GBA3	glucosylceramidase beta 3 (gene/pseudogene)
212865_s_at	0.00239	2.1e-07	6.8086	7.141	2.35419	COL14A1	collagen type XIV alpha 1 chain
209687_at	0.00239	2.08e-07	6.81222	7.13707	2.10453	CXCL12	C-X-C motif chemokine ligand 12
1554375_a_at	0.00219	1.68e-07	-6.89451	7.11058	-2.81019	NR1H4	nuclear receptor subfamily 1 group H member 4
218469_at	0.00266	2.37e-07	6.76184	7.03779	2.65227	GREM1	gremlin 1, DAN family BMP antagonist
226432_at	0.0027	2.45e-07	-6.74893	6.99157	-1.757	ETNK1	ethanolamine kinase 1
201473_at	0.00276	2.55e-07	6.73431	6.94991	1.44761	JUNB	JunB proto-oncogene, AP-1 transcription factor subunit
200665_s_at	0.00279	2.62e-07	6.72365	6.90976	1.33761	SPARC	secreted protein acidic and cysteine rich
222774_s_at	0.00285	2.76e-07	-6.70469	6.89258	-1.80292	NETO2	neuropilin and tolloid like 2
209118_s_at	0.00285	2.77e-07	6.70223	6.84496	2.48971	TUBA1A	tubulin alpha 1a
223316_at	0.0019	1.21e-07	7.01965	6.81118	4.59231	CCDC3	coiled-coil domain containing 3
202403_s_at	0.00295	2.91e-07	6.68332	6.7888	1.4619	COL1A2	collagen type I alpha 2 chain
201497_x_at	0.003	3.11e-07	6.65898	6.72626	3.14951	MYH11	myosin heavy chain 11
214651_s_at	0.00313	3.29e-07	-6.63781	6.70446	-1.14635	HOXA10-HOXA9///MIR196B///HOXA9	HOXA10-HOXA9 readthrough///microRNA 196b///homeobox A9
201893_x_at	0.00317	3.38e-07	6.62738	6.64344	1.91844	DCN	decorin
201185_at	0.00344	3.73e-07	6.59019	6.60355	1.63328	HTRA1	HtrA serine peptidase 1
204472_at	0.00363	4.04e-07	6.55944	6.52873	2.53058	GEM	GTP binding protein overexpressed in skeletal muscle
201540_at	0.00349	3.83e-07	6.57942	6.52208	2.3714	FHL1	four and a half LIM domains 1
205100_at	0.00213	1.49e-07	6.93942	6.51254	3.19751	GFPT2	glutamine-fructose-6-phosphate transaminase 2
208782_at	0.00363	4.1e-07	6.554	6.46623	1.67002	FSTL1	follistatin like 1
220276_at	0.00239	2.03e-07	6.82167	6.3811	5.13633	RERGL	RERG like
208131_s_at	0.00366	4.19e-07	6.54569	6.37642	2.8979	PTGIS	prostaglandin I2 (prostacyclin) synthase
227061_at	0.003	3.08e-07	6.66211	6.36787	3.52013	LINC01279	long intergenic non-protein coding RNA 1279
222162_s_at	0.00299	3e-07	6.67196	6.36532	4.94469	ADAMTS1	ADAM metallopeptidase with thrombospondin type 1 motif 1
203335_at	0.00391	4.54e-07	-6.5153	6.36513	-1.31534	PHYH	phytanoyl-CoA 2-hydroxylase
202992_at	0.00415	4.95e-07	6.48269	6.32734	2.80077	C7	complement component 7
210653_s_at	0.00449	5.54e-07	-6.44087	6.21704	-1.57562	BCKDHB	branched chain keto acid dehydrogenase E1 subunit beta
204135_at	0.00449	5.54e-07	6.44082	6.20887	1.85052	FILIP1L	filamin A interacting protein 1 like
202192_s_at	0.00449	5.8e-07	6.42353	6.1832	1.46929	GAS7	growth arrest specific 7
209763_at	0.00449	5.79e-07	6.42408	6.18147	3.09659	CHRDL1	chordin like 1
209291_at	0.00449	5.87e-07	6.419	6.17007	2.01645	ID4	inhibitor of DNA binding 4, HLH protein
231579_s_at	0.00449	5.59e-07	6.43685	6.15856	1.62833	TIMP2	TIMP metallopeptidase inhibitor 2
213524_s_at	0.00465	6.23e-07	6.39637	6.11084	1.27056	G0S2	G0/G1 switch 2
201931_at	0.00449	5.84e-07	-6.42092	6.11013	-1.32488	ETFA	electron transfer flavoprotein alpha subunit
206637_at	0.00465	6.31e-07	6.39183	6.10256	1.8882	P2RY14	purinergic receptor P2Y14
208791_at	0.00465	6.28e-07	6.39348	6.08043	2.83577	CLU	clusterin
202995_s_at	0.00475	6.65e-07	6.37165	6.05134	2.35342	FBLN1	fibulin 1
201012_at	0.00465	6.45e-07	6.38362	6.04515	1.89347	ANXA1	annexin A1
206340_at	0.00465	6.4e-07	-6.38654	6.04325	-2.47372	NR1H4	nuclear receptor subfamily 1 group H member 4
219087_at	0.00484	6.86e-07	6.36018	6.02239	2.5585	ASPN	asporin
213069_at	0.00511	7.34e-07	6.33488	5.94397	1.34873	HEG1	heart development protein with EGF like domains 1
202014_at	0.00511	7.4e-07	6.33162	5.93609	1.6285	PPP1R15A	protein phosphatase 1 regulatory subunit 15A
202340_x_at	0.00406	4.78e-07	6.49617	5.8819	4.32944	NR4A1	nuclear receptor subfamily 4 group A member 1
221748_s_at	0.00553	8.19e-07	6.29393	5.80853	2.71905	TNS1	tensin 1
208908_s_at	0.00548	8.03e-07	-6.30128	5.80471	-1.01889	CAST	calpastatin
226625_at	0.00594	9.25e-07	6.24823	5.72291	2.02076	TGFBR3	transforming growth factor beta receptor 3
201426_s_at	0.00577	8.81e-07	6.26635	5.69162	1.51836	VIM	vimentin
203059_s_at	0.00596	9.49e-07	-6.23893	5.68738	-1.74409	PAPSS2	3'-phosphoadenosine 5'-phosphosulfate synthase 2
201141_at	0.00594	9.28e-07	6.24707	5.6801	1.81006	GPNMB	glycoprotein nmb
210519_s_at	0.00594	9.36e-07	-6.24405	5.67453	-1.81649	NQO1	NAD(P)H quinone dehydrogenase 1
203088_at	0.00606	1e-06	6.21772	5.65707	1.84176	FBLN5	fibulin 5
211569_s_at	0.00598	9.62e-07	-6.23379	5.63715	-1.542	HADH	hydroxyacyl-CoA dehydrogenase
201162_at	0.00599	9.73e-07	6.22946	5.61418	1.64933	IGFBP7	insulin like growth factor binding protein 7
228750_at	0.0063	1.06e-06	6.196	5.56792	2.30297	COL14A1	collagen type XIV alpha 1 chain
218625_at	0.00614	1.03e-06	6.20915	5.54533	1.93051	NRN1	neuritin 1
212501_at	0.00652	1.11e-06	6.17885	5.49212	0.801478	CEBPB	CCAAT/enhancer binding protein beta
228155_at	0.00652	1.12e-06	-6.17617	5.47338	-1.58824	FAM213A	family with sequence similarity 213 member A
1555724_s_at	0.00652	1.16e-06	6.16277	5.47264	3.6693	TAGLN	transgelin
226895_at	0.00652	1.14e-06	6.16902	5.47241	1.53558	NFIC	nuclear factor I C
219017_at	0.00652	1.15e-06	-6.16774	5.46585	-2.78066	ETNK1	ethanolamine kinase 1
212459_x_at	0.00652	1.15e-06	-6.16606	5.4357	-1.31584	SUCLG2	succinate-CoA ligase GDP-forming beta subunit
211896_s_at	0.00675	1.23e-06	6.14326	5.39726	1.94919	DCN	decorin
212977_at	0.00693	1.29e-06	6.12335	5.39702	2.06601	ACKR3	atypical chemokine receptor 3
209074_s_at	0.00698	1.33e-06	6.11204	5.39041	1.92006	FAM107A	family with sequence similarity 107 member A
202081_at	0.00675	1.22e-06	6.14417	5.38827	0.905292	IER2	immediate early response 2
212509_s_at	0.00693	1.27e-06	6.12906	5.36159	2.26182	MXRA7	matrix remodeling associated 7
212943_at	0.00693	1.29e-06	-6.12565	5.34359	-0.78269	C2CD5	C2 calcium dependent domain containing 5
235094_at	0.00726	1.4e-06	6.09433	5.34283	1.94458
209249_s_at	0.00693	1.31e-06	-6.11784	5.29869	-0.942235	GHITM	growth hormone inducible transmembrane protein
225269_s_at	0.00736	1.45e-06	6.08117	5.26216	1.58561	RBMS1	RNA binding motif single stranded interacting protein 1
220305_at	0.00736	1.45e-06	-6.08146	5.25896	-1.00423	MAVS	mitochondrial antiviral signaling protein
200762_at	0.00736	1.45e-06	6.07987	5.24569	1.37637	DPYSL2	dihydropyrimidinase like 2
203083_at	0.0056	8.48e-07	6.28091	5.24109	4.11311	THBS2	thrombospondin 2
203130_s_at	0.00693	1.31e-06	6.11901	5.19982	2.52402	KIF5C	kinesin family member 5C
208792_s_at	0.00781	1.57e-06	6.05192	5.19073	2.39968	CLU	clusterin
227265_at	0.00781	1.56e-06	6.05424	5.16315	1.2531	FGL2	fibrinogen like 2
213281_at	0.00798	1.69e-06	6.02332	5.1618	1.39506	JUN	Jun proto-oncogene, AP-1 transcription factor subunit
37408_at	0.00791	1.63e-06	6.03836	5.1525	0.999954	MRC2	mannose receptor C type 2
209568_s_at	0.00794	1.67e-06	6.02922	5.15053	1.06327	RGL1	ral guanine nucleotide dissociation stimulator like 1
217967_s_at	0.00794	1.66e-06	6.02974	5.14394	2.60518	FAM129A	family with sequence similarity 129 member A
202054_s_at	0.00791	1.62e-06	-6.03945	5.1238	-1.03705	ALDH3A2	aldehyde dehydrogenase 3 family member A2
202920_at	0.00798	1.77e-06	6.00703	5.11626	2.1946	ANK2	ankyrin 2, neuronal
203910_at	0.00798	1.77e-06	6.00623	5.11616	1.68859	ARHGAP29	Rho GTPase activating protein 29
202404_s_at	0.00794	1.67e-06	6.02833	5.10893	1.3739	COL1A2	collagen type I alpha 2 chain
209160_at	0.00791	1.62e-06	-6.03963	5.10492	-2.1731	AKR1C3	aldo-keto reductase family 1, member C3
243864_at	0.0056	8.47e-07	6.28124	5.10223	2.87166	CCDC80	coiled-coil domain containing 80
227055_at	0.00798	1.73e-06	-6.01516	5.09756	-2.13778	METTL7B	methyltransferase like 7B
202388_at	0.00798	1.78e-06	6.00546	5.05584	2.24327	RGS2	regulator of G-protein signaling 2
213068_at	0.00798	1.79e-06	6.00229	5.04481	2.96635	DPT	dermatopontin
204565_at	0.00798	1.78e-06	-6.00538	5.04387	-0.98739	ACOT13	acyl-CoA thioesterase 13
200632_s_at	0.00798	1.71e-06	-6.02033	5.03987	-1.38899	NDRG1	N-myc downstream regulated 1
225290_at	0.00798	1.8e-06	-5.99971	5.02602	-1.39345	ETNK1	ethanolamine kinase 1
1554966_a_at	0.00851	1.98e-06	5.96545	5.01004	2.17183	FILIP1L	filamin A interacting protein 1 like
201036_s_at	0.00818	1.86e-06	-5.98768	4.97779	-1.42051	HADH	hydroxyacyl-CoA dehydrogenase
223539_s_at	0.00864	2.03e-06	-5.95593	4.95739	-1.56537	SERF1B///SERF1A	small EDRK-rich factor 1B///small EDRK-rich factor 1A
212097_at	0.00864	2.04e-06	5.95458	4.89953	2.10604	CAV1	caveolin 1
222453_at	0.00874	2.09e-06	5.94558	4.88877	1.48934	CYBRD1	cytochrome b reductase 1
213501_at	0.00879	2.11e-06	-5.94091	4.88572	-2.30614	ACOX1	acyl-CoA oxidase 1
226282_at	0.00798	1.8e-06	6.00124	4.87744	3.22828	PTPN14	protein tyrosine phosphatase, non-receptor type 14
212038_s_at	0.00868	2.06e-06	-5.95047	4.86439	-1.15378	VDAC1	voltage dependent anion channel 1
229822_at	0.00606	9.99e-07	6.21958	4.86415	3.08316	PARVB	parvin beta
230087_at	0.00929	2.35e-06	5.90157	4.83783	2.58937	PRIMA1	proline rich membrane anchor 1
209250_at	0.00901	2.25e-06	5.91732	4.82898	1.53367	DEGS1	delta 4-desaturase, sphingolipid 1
212667_at	0.00901	2.24e-06	5.91901	4.82722	1.41059	SPARC	secreted protein acidic and cysteine rich
205356_at	0.00942	2.43e-06	5.88948	4.82021	1.11981	USP13	ubiquitin specific peptidase 13 (isopeptidase T-3)
209600_s_at	0.00901	2.23e-06	-5.9205	4.80586	-1.86293	ACOX1	acyl-CoA oxidase 1
210299_s_at	0.00936	2.38e-06	5.89647	4.79091	2.85276	FHL1	four and a half LIM domains 1
202672_s_at	0.00959	2.49e-06	5.88043	4.75189	2.33253	ATF3	activating transcription factor 3
209067_s_at	0.00942	2.42e-06	5.8901	4.73992	1.13687	HNRNPDL	heterogeneous nuclear ribonucleoprotein D like
226751_at	0.00983	2.64e-06	5.8587	4.73396	1.68851	CNRIP1	cannabinoid receptor interacting protein 1
206227_at	0.00929	2.35e-06	5.90156	4.73244	2.35526	CILP	cartilage intermediate layer protein
211340_s_at	0.00983	2.6e-06	5.86452	4.72511	1.91556	MIR6756///MCAM	microRNA 6756///melanoma cell adhesion molecule
212372_at	0.00983	2.69e-06	5.8515	4.70744	1.64033	MYH10	myosin, heavy chain 10, non-muscle
225442_at	0.00983	2.69e-06	5.85196	4.70539	2.12504	DDR2	discoidin domain receptor tyrosine kinase 2
225665_at	0.00983	2.65e-06	5.85693	4.69866	2.52573	ZAK	sterile alpha motif and leucine zipper containing kinase AZK
209864_at	0.00991	2.73e-06	-5.84633	4.68835	-1.44586	FRAT2	frequently rearranged in advanced T-cell lymphomas 2
225895_at	0.00983	2.65e-06	5.85701	4.67825	3.41092	SYNPO2	synaptopodin 2
203498_at	0.00983	2.68e-06	5.85283	4.66653	1.44879	RCAN2	regulator of calcineurin 2
206754_s_at	0.0103	2.89e-06	-5.82477	4.65452	-2.60196	CYP2B7P///CYP2B6	cytochrome P450 family 2 subfamily B member 7, pseudogene///cytochrome P450 family 2 subfamily B member 6
215772_x_at	0.0098	2.56e-06	-5.87036	4.65432	-1.27725	SUCLG2	succinate-CoA ligase GDP-forming beta subunit
228333_at	0.0106	3.05e-06	5.80543	4.59863	1.59398	ZEB2	zinc finger E-box binding homeobox 2
209656_s_at	0.0103	2.91e-06	5.8228	4.59206	1.99113	TMEM47	transmembrane protein 47
218648_at	0.0102	2.86e-06	5.82903	4.58235	1.02041	CRTC3	CREB regulated transcription coactivator 3
1555630_a_at	0.0108	3.14e-06	5.79523	4.57929	1.92034	NARR///RAB34	nine-amino acid residue-repeats///RAB34, member RAS oncogene family
222486_s_at	0.00826	1.91e-06	5.97916	4.57342	3.99613	ADAMTS1	ADAM metallopeptidase with thrombospondin type 1 motif 1
205384_at	0.011	3.24e-06	5.78352	4.5497	1.91179	FXYD1	FXYD domain containing ion transport regulator 1
202336_s_at	0.0104	2.97e-06	5.81506	4.52623	1.33536	PAM	peptidylglycine alpha-amidating monooxygenase
209031_at	0.0112	3.34e-06	5.77148	4.51603	1.57957	CADM1	cell adhesion molecule 1
201387_s_at	0.00997	2.76e-06	5.84188	4.46491	3.93535	UCHL1	ubiquitin C-terminal hydrolase L1
223475_at	0.00824	1.89e-06	5.98248	4.43597	3.44023	CRISPLD1	cysteine rich secretory protein LCCL domain containing 1
204749_at	0.00892	2.19e-06	5.92822	4.42308	3.51518	NAP1L3	nucleosome assembly protein 1 like 3
211813_x_at	0.0111	3.3e-06	5.77639	4.42263	1.82729	DCN	decorin
205200_at	0.012	3.64e-06	5.73997	4.40244	1.77572	EXOSC7///CLEC3B	exosome component 7///C-type lectin domain family 3 member B
207266_x_at	0.0123	3.8e-06	5.7243	4.38187	1.89323	RBMS1	RNA binding motif single stranded interacting protein 1
227826_s_at	0.0124	3.86e-06	5.71808	4.37809	4.06169	SORBS2	sorbin and SH3 domain containing 2
208789_at	0.0123	3.81e-06	5.72339	4.36601	2.29806	PTRF	polymerase I and transcript release factor
206577_at	0.0101	2.8e-06	5.83677	4.34442	5.87259	VIP	vasoactive intestinal peptide
208864_s_at	0.0119	3.6e-06	-5.74424	4.31439	-1.3506	TXN	thioredoxin
224997_x_at	0.00879	2.13e-06	5.93868	4.31317	2.52824	MIR675///H19	microRNA 675///H19, imprinted maternally expressed transcript (non-protein coding)
202191_s_at	0.0129	4.19e-06	5.68807	4.30541	1.59533	GAS7	growth arrest specific 7
226216_at	0.0129	4.15e-06	-5.69213	4.29313	-0.991316	INSR	insulin receptor
202371_at	0.0124	3.93e-06	5.71168	4.29063	1.45353	TCEAL4	transcription elongation factor A like 4
219778_at	0.011	3.24e-06	5.78347	4.28887	2.5015	ZFPM2	zinc finger protein, FOG family member 2
215464_s_at	0.0124	3.88e-06	-5.71638	4.27216	-1.47271	P2RX5-TAX1BP3///TAX1BP3///P2RX5	P2RX5-TAX1BP3 readthrough (NMD candidate)///Tax1 binding protein 3///purinergic receptor P2X 5
201468_s_at	0.0124	3.94e-06	-5.71118	4.24887	-2.12975	NQO1	NAD(P)H quinone dehydrogenase 1
212494_at	0.0133	4.46e-06	5.66571	4.24809	1.72896	TNS2	tensin 2
201898_s_at	0.0126	4.01e-06	-5.70485	4.24004	-1.16549	UBE2A	ubiquitin conjugating enzyme E2 A
202988_s_at	0.0123	3.83e-06	5.72176	4.2342	3.64277	RGS1	regulator of G-protein signaling 1
218111_s_at	0.0129	4.17e-06	-5.69	4.23172	-1.21968	CMAS	cytidine monophosphate N-acetylneuraminic acid synthetase
205612_at	0.00983	2.69e-06	5.85133	4.22563	3.22356	MMRN1	multimerin 1
223339_at	0.013	4.29e-06	-5.67955	4.22118	-1.1348	ATPIF1	ATPase inhibitory factor 1
219076_s_at	0.0129	4.19e-06	-5.6882	4.21844	-1.34438	PXMP2	peroxisomal membrane protein 2
227530_at	0.0134	4.6e-06	5.65388	4.21041	2.86199	AKAP12	A-kinase anchoring protein 12
218706_s_at	0.013	4.25e-06	-5.68285	4.19302	-1.32862	GRAMD3	GRAM domain containing 3
223122_s_at	0.0106	3.06e-06	5.80437	4.19072	5.96038	SFRP2	secreted frizzled related protein 2
223538_at	0.0131	4.33e-06	-5.67614	4.17943	-1.30165	SERF1B///SERF1A	small EDRK-rich factor 1B///small EDRK-rich factor 1A
226071_at	0.0108	3.14e-06	5.7944	4.17604	2.38805	ADAMTSL4	ADAMTS like 4
201315_x_at	0.0129	4.22e-06	5.68553	4.17466	1.13685	IFITM2	interferon induced transmembrane protein 2
233011_at	0.00892	2.18e-06	5.92975	4.1584	3.24464	ANXA1	annexin A1
203238_s_at	0.0137	4.92e-06	5.62911	4.15257	1.75553	NOTCH3	notch 3
202283_at	0.0133	4.52e-06	5.66026	4.14486	1.33479	SERPINF1	serpin family F member 1
202274_at	0.0133	4.53e-06	5.65924	4.13315	3.39234	ACTG2	actin, gamma 2, smooth muscle, enteric
205414_s_at	0.0134	4.65e-06	-5.64965	4.12873	-1.2596	ARHGAP44	Rho GTPase activating protein 44
202971_s_at	0.0134	4.64e-06	-5.65066	4.12538	-1.10739	DYRK2	dual specificity tyrosine phosphorylation regulated kinase 2
215471_s_at	0.0139	5.03e-06	-5.62119	4.12224	-1.42633	MAP7	microtubule associated protein 7
217874_at	0.0132	4.41e-06	-5.66968	4.11917	-1.01789	SUCLG1	succinate-CoA ligase alpha subunit
231576_at	0.0136	4.82e-06	-5.63658	4.09717	-2.40676
212175_s_at	0.0134	4.68e-06	-5.64739	4.09162	-1.08299	AK2	adenylate kinase 2
208747_s_at	0.0134	4.64e-06	5.6512	4.08685	1.35214	C1S	complement component 1, s subcomponent
200859_x_at	0.0137	4.9e-06	5.63042	4.07139	2.48205	FLNA	filamin A
227059_at	0.0142	5.3e-06	5.60191	4.06873	1.78426	GPC6	glypican 6
222403_at	0.0138	4.98e-06	-5.62497	4.06119	-1.04768	MTCH2	mitochondrial carrier 2
226860_at	0.0138	4.97e-06	-5.62563	4.05718	-0.969176	TMEM19	transmembrane protein 19
203646_at	0.0141	5.18e-06	-5.61043	4.05084	-1.10238	FDX1	ferredoxin 1
209087_x_at	0.0146	5.47e-06	5.59008	4.04811	2.30935	MCAM	melanoma cell adhesion molecule
1555037_a_at	0.0136	4.83e-06	-5.63629	4.03855	-1.57595	IDH1	isocitrate dehydrogenase (NADP(+)) 1, cytosolic
218876_at	0.0118	3.54e-06	5.75035	4.03734	3.30556	TPPP3	tubulin polymerization promoting protein family member 3
203748_x_at	0.0147	5.53e-06	5.58629	4.00031	1.62119	RBMS1	RNA binding motif single stranded interacting protein 1
201522_x_at	0.0141	5.18e-06	5.61021	3.99762	1.11659	SNURF///SNRPN	SNRPN upstream reading frame///small nuclear ribonucleoprotein polypeptide N
218656_s_at	0.0152	5.85e-06	5.56565	3.99028	1.83215	LHFP	lipoma HMGIC fusion partner
201147_s_at	0.0148	5.66e-06	5.57747	3.98251	2.18466	TIMP3	TIMP metallopeptidase inhibitor 3
201163_s_at	0.0141	5.2e-06	5.60909	3.9662	1.31105	IGFBP7	insulin like growth factor binding protein 7
209651_at	0.0147	5.56e-06	5.58416	3.96473	2.14607	TGFB1I1	transforming growth factor beta 1 induced transcript 1
204359_at	0.0158	6.17e-06	5.54589	3.94027	2.27998	LOC100506718///FLRT2	uncharacterized LOC100506718///fibronectin leucine rich transmembrane protein 2
203333_at	0.0147	5.58e-06	-5.5828	3.93897	-1.20069	KIFAP3	kinesin associated protein 3
204263_s_at	0.0152	5.89e-06	-5.56339	3.91619	-1.48394	CPT2	carnitine palmitoyltransferase 2
226517_at	0.0149	5.7e-06	5.57512	3.91325	2.50151	BCAT1	branched chain amino acid transaminase 1
218730_s_at	0.0134	4.68e-06	5.64754	3.90376	4.08156	OGN	osteoglycin
216033_s_at	0.0163	6.48e-06	5.52824	3.87948	1.6354	FYN	FYN proto-oncogene, Src family tyrosine kinase
228335_at	0.0122	3.71e-06	5.73269	3.85569	3.43908	CLDN11	claudin 11
225241_at	0.0147	5.61e-06	5.58105	3.85013	2.83608	CCDC80	coiled-coil domain containing 80
202686_s_at	0.0164	6.57e-06	5.52315	3.84119	1.57799	AXL	AXL receptor tyrosine kinase
33494_at	0.0163	6.43e-06	-5.53074	3.8303	-1.38509	ETFDH	electron transfer flavoprotein dehydrogenase
204570_at	0.017	6.9e-06	5.50532	3.83005	1.96658	COX7A1	cytochrome c oxidase subunit 7A1
202890_at	0.0159	6.22e-06	-5.54304	3.81937	-1.67162	MAP7	microtubule associated protein 7
214835_s_at	0.0157	6.1e-06	-5.55055	3.81808	-1.15481	SUCLG2	succinate-CoA ligase GDP-forming beta subunit
220786_s_at	0.0164	6.59e-06	-5.52198	3.81633	-2.70368	SLC38A4	solute carrier family 38 member 4
227827_at	0.0172	7.1e-06	5.49452	3.80948	3.83847	SORBS2	sorbin and SH3 domain containing 2
204722_at	0.0116	3.49e-06	5.75609	3.80544	3.47397	SCN3B	sodium voltage-gated channel beta subunit 3
207030_s_at	0.0168	6.77e-06	5.51197	3.80383	1.80082	CSRP2	cysteine and glycine rich protein 2
218341_at	0.0162	6.37e-06	-5.53452	3.79846	-0.924269	PPCS	phosphopantothenoylcysteine synthetase
232887_at	0.0135	4.77e-06	5.64099	3.77596	3.75367	PIRT	phosphoinositide interacting regulator of transient receptor potential channels
229218_at	0.0179	7.49e-06	5.47511	3.7493	1.96881	COL1A2	collagen type I alpha 2 chain
238447_at	0.0176	7.29e-06	5.48477	3.7481	1.53848	RBMS3	RNA binding motif single stranded interacting protein 3
224928_at	0.017	6.92e-06	5.50394	3.73393	1.02175	SETD7	SET domain containing lysine methyltransferase 7
205052_at	0.0169	6.83e-06	-5.50879	3.7336	-0.930634	AUH	AU RNA binding methylglutaconyl-CoA hydratase
222262_s_at	0.0178	7.44e-06	-5.47758	3.72222	-3.11862	ETNK1	ethanolamine kinase 1
232570_s_at	0.0133	4.47e-06	5.66493	3.71405	3.18685	ADAM33	ADAM metallopeptidase domain 33
205407_at	0.0185	7.97e-06	5.45224	3.70028	1.55047	RECK	reversion inducing cysteine rich protein with kazal motifs
213071_at	0.0185	7.98e-06	5.45166	3.69534	2.72966	DPT	dermatopontin
221497_x_at	0.0184	7.78e-06	-5.46088	3.69462	-1.29339	EGLN1	egl-9 family hypoxia inducible factor 1
200788_s_at	0.0171	7.01e-06	5.49918	3.6936	1.41364	PEA15	phosphoprotein enriched in astrocytes 15
204675_at	0.0185	7.88e-06	-5.45661	3.67208	-1.07488	SRD5A1	steroid 5 alpha-reductase 1
217860_at	0.0172	7.05e-06	-5.49718	3.67166	-0.842502	NDUFA10	NADH:ubiquinone oxidoreductase subunit A10
1552367_a_at	0.0188	8.16e-06	-5.44347	3.66815	-3.27512	SCIN	scinderin
224906_at	0.0183	7.7e-06	5.46509	3.66087	1.54571	ANO6	anoctamin 6
209159_s_at	0.0141	5.21e-06	5.60792	3.64076	3.31468	NDRG4	NDRG family member 4
218433_at	0.0193	8.48e-06	-5.42935	3.63964	-1.43637	PANK3	pantothenate kinase 3
202447_at	0.0177	7.36e-06	-5.48147	3.6368	-0.98917	DECR1	2,4-dienoyl-CoA reductase 1, mitochondrial
204894_s_at	0.0188	8.21e-06	5.44139	3.62289	2.474	AOC3	amine oxidase, copper containing 3
221589_s_at	0.0188	8.22e-06	-5.44072	3.59405	-0.954448	ALDH6A1	aldehyde dehydrogenase 6 family member A1
201465_s_at	0.0205	9.22e-06	5.39884	3.55244	1.76364	JUN	Jun proto-oncogene, AP-1 transcription factor subunit
200795_at	0.0185	7.91e-06	5.45521	3.55058	1.80206	SPARCL1	SPARC like 1
238481_at	0.0133	4.54e-06	5.65896	3.52833	3.14493	MGP	matrix Gla protein
214505_s_at	0.0201	8.95e-06	5.40961	3.5248	2.50246	FHL1	four and a half LIM domains 1
227314_at	0.0206	9.64e-06	-5.38246	3.52174	-2.00521	ITGA2	integrin subunit alpha 2
211126_s_at	0.0206	9.5e-06	5.38781	3.5187	1.43436	CSRP2	cysteine and glycine rich protein 2
222043_at	0.0206	9.67e-06	5.38146	3.51538	2.39716	CLU	clusterin
213258_at	0.0208	9.85e-06	5.37481	3.49369	1.7547	TFPI	tissue factor pathway inhibitor
224516_s_at	0.0199	8.79e-06	5.41627	3.48729	0.77306	CXXC5	CXXC finger protein 5
217791_s_at	0.0197	8.71e-06	-5.41981	3.48277	-1.41548	ALDH18A1	aldehyde dehydrogenase 18 family member A1
205530_at	0.0205	9.32e-06	-5.39492	3.47546	-1.20716	ETFDH	electron transfer flavoprotein dehydrogenase
225673_at	0.0201	8.99e-06	5.40819	3.45562	1.51018	MYADM	myeloid associated differentiation marker
221814_at	0.0213	1.04e-05	5.35653	3.44708	1.55275	ADGRA2	adhesion G protein-coupled receptor A2
218678_at	0.0216	1.06e-05	5.34826	3.43517	1.55397	NES	nestin
200782_at	0.0205	9.3e-06	5.39575	3.43125	1.0637	ANXA5	annexin A5
202260_s_at	0.0216	1.06e-05	5.34661	3.43003	1.52963	STXBP1	syntaxin binding protein 1
211980_at	0.0205	9.3e-06	5.39585	3.42499	1.45574	COL4A1	collagen type IV alpha 1 chain
202003_s_at	0.0201	9.05e-06	-5.40588	3.41567	-1.64465	ACAA2	acetyl-CoA acyltransferase 2
224710_at	0.022	1.09e-05	5.33746	3.40615	1.89308	NARR///RAB34	nine-amino acid residue-repeats///RAB34, member RAS oncogene family
226482_s_at	0.0206	9.41e-06	-5.39148	3.40568	-1.36769	TSTD1	thiosulfate sulfurtransferase like domain containing 1
202772_at	0.0206	9.53e-06	-5.38665	3.40106	-0.949246	HMGCL	3-hydroxymethyl-3-methylglutaryl-CoA lyase
220753_s_at	0.0206	9.6e-06	-5.38418	3.40027	-1.25496	CRYL1	crystallin lambda 1
1565162_s_at	0.0206	9.57e-06	-5.3852	3.39001	-2.72806	MGST1	microsomal glutathione S-transferase 1
227646_at	0.0221	1.1e-05	5.33475	3.38036	2.07963	EBF1	early B-cell factor 1
221751_at	0.0206	9.54e-06	-5.38624	3.37597	-1.03789	PANK3	pantothenate kinase 3
230309_at	0.0164	6.56e-06	5.52354	3.37456	2.88984	BHMT2	betaine--homocysteine S-methyltransferase 2
201413_at	0.0206	9.72e-06	-5.37955	3.36415	-0.807226	HSD17B4	hydroxysteroid 17-beta dehydrogenase 4
206953_s_at	0.0225	1.15e-05	5.31951	3.3616	1.5878	ADGRL2	adhesion G protein-coupled receptor L2
211919_s_at	0.0213	1.03e-05	5.36001	3.36097	2.29877	CXCR4	C-X-C motif chemokine receptor 4
213001_at	0.0225	1.15e-05	5.31793	3.35685	1.79372	ANGPTL2	angiopoietin like 2
201035_s_at	0.0213	1.03e-05	-5.35987	3.34799	-1.235	HADH	hydroxyacyl-CoA dehydrogenase
239183_at	0.0185	7.86e-06	5.45717	3.34373	3.50916	ANGPTL1	angiopoietin like 1
209758_s_at	0.0225	1.16e-05	5.31636	3.34127	2.45707	MFAP5	microfibrillar associated protein 5
229485_x_at	0.0186	8.04e-06	5.44921	3.33285	3.22695	SHISA3	shisa family member 3
226733_at	0.0216	1.07e-05	-5.34545	3.32919	-1.35292	PFKFB2	6-phosphofructo-2-kinase/fructose-2,6-biphosphatase 2
209459_s_at	0.0215	1.05e-05	-5.35083	3.32612	-1.01183	ABAT	4-aminobutyrate aminotransferase
209248_at	0.0208	9.85e-06	-5.37463	3.32575	-1.055	GHITM	growth hormone inducible transmembrane protein
236644_at	0.0142	5.28e-06	5.60311	3.31342	3.34198	RNF180	ring finger protein 180
1555233_at	0.0185	7.89e-06	5.45571	3.30672	2.64054	RHOJ	ras homolog family member J
228854_at	0.0224	1.13e-05	5.32492	3.30476	3.81498
202428_x_at	0.021	1e-05	-5.368	3.29475	-1.01698	DBI	diazepam binding inhibitor, acyl-CoA binding protein
220037_s_at	0.0206	9.69e-06	5.38068	3.29026	2.67225	LYVE1	lymphatic vessel endothelial hyaluronan receptor 1
238440_at	0.0225	1.15e-05	-5.31696	3.28744	-0.919162	CLYBL	citrate lyase beta like
204750_s_at	0.023	1.19e-05	-5.30647	3.28332	-1.8556	DSC2	desmocollin 2
233868_x_at	0.0225	1.15e-05	5.31823	3.28219	1.28202	ADAM33	ADAM metallopeptidase domain 33
212470_at	0.0222	1.11e-05	-5.33207	3.27412	-0.885189	SPAG9	sperm associated antigen 9
209447_at	0.0238	1.25e-05	5.28824	3.26094	1.73644	SYNE1	spectrin repeat containing nuclear envelope protein 1
219295_s_at	0.0224	1.13e-05	5.32466	3.25102	1.93981	PCOLCE2	procollagen C-endopeptidase enhancer 2
235489_at	0.0242	1.29e-05	5.27699	3.25091	1.81453	RHOJ	ras homolog family member J
223268_at	0.0224	1.12e-05	-5.32654	3.22481	-1.25374	C11orf54	chromosome 11 open reading frame 54
213933_at	0.0213	1.03e-05	5.35832	3.2228	3.17736	PTGER3	prostaglandin E receptor 3
219064_at	0.0242	1.28e-05	5.27907	3.2063	1.74099	ITIH5	inter-alpha-trypsin inhibitor heavy chain family member 5
211070_x_at	0.0223	1.11e-05	-5.32943	3.203	-1.04744	DBI	diazepam binding inhibitor, acyl-CoA binding protein
223468_s_at	0.0253	1.38e-05	5.25019	3.18446	1.99721	RGMA	repulsive guidance molecule family member a
206580_s_at	0.0245	1.31e-05	5.27027	3.17923	1.28679	EFEMP2	EGF containing fibulin like extracellular matrix protein 2
217772_s_at	0.023	1.2e-05	-5.30182	3.1645	-0.99258	MTCH2	mitochondrial carrier 2
225792_at	0.0242	1.28e-05	-5.27868	3.15931	-2.03408	HOOK1	hook microtubule tethering protein 1
209283_at	0.0256	1.41e-05	5.24233	3.15664	2.81192	CRYAB	crystallin alpha B
202239_at	0.023	1.2e-05	-5.30324	3.15577	-0.944717	PARP4	poly(ADP-ribose) polymerase family member 4
203817_at	0.0256	1.41e-05	5.24238	3.14696	2.19412	GUCY1B3	guanylate cyclase 1 soluble subunit beta
205168_at	0.0259	1.45e-05	5.23446	3.1413	2.14641	DDR2	discoidin domain receptor tyrosine kinase 2
209263_x_at	0.0252	1.37e-05	5.25351	3.13971	1.29753	TSPAN4	tetraspanin 4
217995_at	0.023	1.2e-05	-5.30307	3.1293	-1.4959	SQRDL	sulfide quinone reductase-like (yeast)
229465_s_at	0.0259	1.44e-05	5.23518	3.10557	1.33436	PTPRS	protein tyrosine phosphatase, receptor type S
206026_s_at	0.0208	9.89e-06	5.37315	3.0879	2.69608	TNFAIP6	TNF alpha induced protein 6
204036_at	0.0246	1.33e-05	5.26591	3.08425	0.926273	LPAR1	lysophosphatidic acid receptor 1
205330_at	0.023	1.2e-05	5.30204	3.08282	2.5711	MN1	MN1 proto-oncogene, transcriptional regulator
226084_at	0.0263	1.48e-05	5.22608	3.08088	2.06346	MAP1B	microtubule associated protein 1B
230176_at	0.0249	1.35e-05	-5.25899	3.07987	-0.967093	UEVLD	UEV and lactate/malate dehyrogenase domains
225710_at	0.0263	1.48e-05	5.22577	3.07184	1.65115	GNB4	G protein subunit beta 4
209191_at	0.0261	1.46e-05	5.23159	3.06435	2.25317	TUBB6	tubulin beta 6 class V
210962_s_at	0.0246	1.33e-05	-5.26469	3.06	-1.14884	AKAP9	A-kinase anchoring protein 9
212843_at	0.0268	1.58e-05	5.20215	3.05967	1.78502	NCAM1	neural cell adhesion molecule 1
202450_s_at	0.0253	1.39e-05	5.24969	3.05666	0.946905	CTSK	cathepsin K
201787_at	0.0268	1.58e-05	5.2012	3.05308	2.28986	FBLN1	fibulin 1
221031_s_at	0.0264	1.5e-05	5.22105	3.05294	3.16997	APOLD1	apolipoprotein L domain containing 1
209389_x_at	0.0246	1.33e-05	-5.26616	3.05229	-1.06361	DBI	diazepam binding inhibitor, acyl-CoA binding protein
218162_at	0.0264	1.5e-05	5.21981	3.05158	1.6005	OLFML3	olfactomedin like 3
201397_at	0.0268	1.56e-05	5.2073	3.05129	1.74522	PHGDH	phosphoglycerate dehydrogenase
212912_at	0.0268	1.56e-05	5.20587	3.04857	1.15638	RPS6KA2	ribosomal protein S6 kinase A2
235369_at	0.0268	1.58e-05	5.20268	3.04617	1.01475	C14orf28	chromosome 14 open reading frame 28
204223_at	0.0268	1.58e-05	5.20235	3.04169	2.50324	PRELP	proline and arginine rich end leucine rich repeat protein
201467_s_at	0.0268	1.6e-05	-5.19706	3.03742	-1.78091	NQO1	NAD(P)H quinone dehydrogenase 1
229816_at	0.0268	1.6e-05	-5.19691	3.03376	-1.33419	WDR78	WD repeat domain 78
225664_at	0.0265	1.52e-05	5.21588	3.02542	1.80899	COL12A1	collagen type XII alpha 1 chain
37022_at	0.0272	1.64e-05	5.18763	3.02351	1.55887	PRELP	proline and arginine rich end leucine rich repeat protein
212419_at	0.0268	1.6e-05	5.19839	3.02045	1.66465	ZCCHC24	zinc finger CCHC-type containing 24
212192_at	0.0253	1.39e-05	5.24904	3.01715	1.25383	KCTD12	potassium channel tetramerization domain containing 12
217140_s_at	0.0258	1.43e-05	-5.23869	2.99472	-1.14962	VDAC1	voltage dependent anion channel 1
205591_at	0.0264	1.5e-05	5.2201	2.99364	2.22011	OLFM1	olfactomedin 1
225720_at	0.0277	1.7e-05	5.17518	2.98541	4.11122	SYNPO2	synaptopodin 2
1565784_at	0.0201	8.99e-06	5.4083	2.98449	2.51971	TNK2-AS1	TNK2 antisense RNA 1
224694_at	0.0265	1.53e-05	5.21354	2.98094	1.47063	ANTXR1	anthrax toxin receptor 1
209900_s_at	0.0264	1.49e-05	-5.22312	2.9777	-1.28291	SLC16A1	solute carrier family 16 member 1
218806_s_at	0.0265	1.52e-05	-5.21484	2.96794	-1.83695	VAV3	vav guanine nucleotide exchange factor 3
207177_at	0.0215	1.05e-05	5.35169	2.96766	2.48929	PTGFR	prostaglandin F receptor
206349_at	0.0227	1.17e-05	5.31194	2.96051	4.12132	LGI1	leucine rich glioma inactivated 1
220974_x_at	0.0282	1.75e-05	5.16529	2.95252	1.1641	SFXN3	sideroflexin 3
204803_s_at	0.0242	1.29e-05	5.2753	2.94914	2.73416	RRAD	RRAD, Ras related glycolysis inhibitor and calcium channel regulator
238073_at	0.0246	1.32e-05	5.26727	2.94812	3.32415	ELAVL4	ELAV like neuron-specific RNA binding protein 4
226621_at	0.0277	1.7e-05	5.17479	2.94164	1.2619	OSMR	oncostatin M receptor
230264_s_at	0.0268	1.57e-05	5.20444	2.93619	1.25857	AP1S2	adaptor related protein complex 1 sigma 2 subunit
221246_x_at	0.0274	1.66e-05	5.18405	2.93249	1.44485	TNS1	tensin 1
212233_at	0.0288	1.81e-05	5.15238	2.91657	1.9426	MAP1B	microtubule associated protein 1B
206755_at	0.0267	1.54e-05	-5.21028	2.91391	-2.57737	CYP2B6	cytochrome P450 family 2 subfamily B member 6
227522_at	0.0265	1.52e-05	-5.21527	2.90487	-1.54432	CMBL	carboxymethylenebutenolidase homolog
225987_at	0.0296	1.89e-05	5.13693	2.89147	1.88317	STEAP4	STEAP4 metalloreductase
211071_s_at	0.0296	1.9e-05	5.13399	2.88672	2.85655	MLLT11	myeloid/lymphoid or mixed-lineage leukemia; translocated to, 11
1558796_a_at	0.021	1.01e-05	5.36635	2.8845	2.94772
238484_s_at	0.0241	1.27e-05	5.28203	2.87371	3.03129	SSBP2	single stranded DNA binding protein 2
209865_at	0.0277	1.7e-05	-5.17523	2.85448	-1.57819	SLC35A3	solute carrier family 35 member A3
218573_at	0.0296	1.89e-05	5.13664	2.85355	1.16814	MAGEH1	MAGE family member H1
235504_at	0.0287	1.79e-05	5.15705	2.85242	2.58494	GREM2	gremlin 2, DAN family BMP antagonist
201135_at	0.0272	1.63e-05	-5.19022	2.84462	-1.02919	ECHS1	enoyl-CoA hydratase, short chain 1
216061_x_at	0.0296	1.9e-05	5.13468	2.84325	1.79435	PDGFB	platelet derived growth factor subunit B
203323_at	0.0292	1.84e-05	5.14534	2.84086	1.55029	CAV2	caveolin 2
212120_at	0.0292	1.84e-05	5.14597	2.8378	1.55659	RHOQ	ras homolog family member Q
217746_s_at	0.0272	1.63e-05	-5.19086	2.83667	-1.23712	PDCD6IP	programmed cell death 6 interacting protein
205412_at	0.0276	1.68e-05	-5.18053	2.8284	-1.09177	ACAT1	acetyl-CoA acetyltransferase 1
214023_x_at	0.0268	1.56e-05	5.20751	2.82598	3.20764	TUBB2B	tubulin beta 2B class IIb
212507_at	0.0277	1.7e-05	-5.17478	2.82414	-0.775057	TMEM131	transmembrane protein 131
213268_at	0.0239	1.25e-05	5.28633	2.82357	2.71469	CAMTA1	calmodulin binding transcription activator 1
204112_s_at	0.0277	1.7e-05	-5.17407	2.81716	-0.900988	HNMT	histamine N-methyltransferase
237521_x_at	0.0294	1.87e-05	-5.14035	2.81188	-1.95551
201170_s_at	0.0287	1.8e-05	5.1546	2.80985	1.51682	BHLHE40	basic helix-loop-helix family member e40
203431_s_at	0.0294	1.86e-05	-5.14157	2.80314	-1.41401	ARHGAP32	Rho GTPase activating protein 32
1555945_s_at	0.0287	1.8e-05	-5.15477	2.79682	-1.07017	FAM120A	family with sequence similarity 120A
204465_s_at	0.0264	1.5e-05	5.22085	2.7956	3.31586	INA	internexin neuronal intermediate filament protein alpha
204754_at	0.0268	1.59e-05	5.20069	2.79449	3.58617	HLF	HLF, PAR bZIP transcription factor
217127_at	0.0308	2.04e-05	-5.10793	2.7943	-1.40648	CTH	cystathionine gamma-lyase
231736_x_at	0.0277	1.71e-05	-5.17343	2.79406	-2.11601	MGST1	microsomal glutathione S-transferase 1
203813_s_at	0.0299	1.93e-05	5.12799	2.79135	2.24392	SLIT3	slit guidance ligand 3
242013_at	0.0299	1.93e-05	-5.12839	2.7824	-1.88987	BCL2L15	BCL2 like 15
218102_at	0.0287	1.8e-05	-5.15445	2.77359	-0.898069	DERA	deoxyribose-phosphate aldolase
1555864_s_at	0.029	1.83e-05	-5.14899	2.75253	-0.75465	PDHA1	pyruvate dehydrogenase (lipoamide) alpha 1
201044_x_at	0.032	2.15e-05	5.08964	2.75111	2.68475	DUSP1	dual specificity phosphatase 1
209210_s_at	0.0303	1.98e-05	5.11865	2.74794	2.33478	FERMT2	fermitin family member 2
224453_s_at	0.032	2.16e-05	-5.0874	2.74654	-2.98232	ETNK1	ethanolamine kinase 1
221305_s_at	0.0321	2.18e-05	-5.08505	2.74429	-2.89696	UGT1A3///UGT1A1///UGT1A9///UGT1A5///UGT1A8	UDP glucuronosyltransferase family 1 member A3///UDP glucuronosyltransferase family 1 member A1///UDP glucuronosyltransferase family 1 member A9///UDP glucuronosyltransferase family 1 member A5///UDP glucuronosyltransferase family 1 member A8
218087_s_at	0.0308	2.03e-05	5.11012	2.74264	2.72367	SORBS1	sorbin and SH3 domain containing 1
226810_at	0.0317	2.12e-05	5.09447	2.71055	1.20061	OGFRL1	opioid growth factor receptor like 1
227649_s_at	0.0308	2.03e-05	5.10994	2.70378	1.76713	SRGAP2C///SRGAP2B///SRGAP2	SLIT-ROBO Rho GTPase activating protein 2C///SLIT-ROBO Rho GTPase activating protein 2B///SLIT-ROBO Rho GTPase activating protein 2
225721_at	0.0307	2.02e-05	5.11265	2.70356	2.78307	SYNPO2	synaptopodin 2
201438_at	0.03	1.95e-05	5.12476	2.70065	1.46106	COL6A3	collagen type VI alpha 3 chain
200982_s_at	0.0317	2.12e-05	5.09487	2.698	1.72762	ANXA6	annexin A6
212793_at	0.0328	2.29e-05	5.06635	2.69532	1.58769	DAAM2	dishevelled associated activator of morphogenesis 2
201301_s_at	0.0296	1.9e-05	-5.13401	2.69059	-1.26675	ANXA4	annexin A4
236979_at	0.0321	2.21e-05	-5.07943	2.68863	-2.2572	BCL2L15	BCL2 like 15
202376_at	0.0309	2.06e-05	5.10539	2.68342	3.09738	SERPINA3	serpin family A member 3
225943_at	0.0321	2.19e-05	-5.08319	2.67738	-1.43268	NLN	neurolysin
226377_at	0.032	2.15e-05	5.0896	2.67232	1.22661	NFIC	nuclear factor I C
207251_at	0.033	2.33e-05	-5.05933	2.67127	-3.06308	MEP1B	meprin A subunit beta
209036_s_at	0.0302	1.97e-05	-5.12186	2.66268	-0.888733	MDH2	malate dehydrogenase 2
226051_at	0.0325	2.26e-05	5.07073	2.66083	2.02236	SELM	selenoprotein M
216598_s_at	0.0334	2.4e-05	5.04984	2.65769	2.47747	CCL2	C-C motif chemokine ligand 2
222448_s_at	0.0308	2.03e-05	-5.11078	2.64664	-0.658359	CMPK1	cytidine/uridine monophosphate kinase 1
212878_s_at	0.033	2.34e-05	5.05774	2.63489	1.34324	KLC1	kinesin light chain 1
205697_at	0.0322	2.22e-05	5.07708	2.63429	3.38908	SCGN	secretagogin, EF-hand calcium binding protein
218736_s_at	0.0321	2.21e-05	5.07951	2.62291	2.58535	PALMD	palmdelphin
222146_s_at	0.0321	2.2e-05	5.0813	2.61811	1.42337	TCF4	transcription factor 4
227561_at	0.0321	2.2e-05	5.08161	2.61778	1.39744	DDR2	discoidin domain receptor tyrosine kinase 2
241272_at	0.0277	1.71e-05	5.17293	2.61304	3.04266
203860_at	0.0322	2.23e-05	-5.07592	2.60468	-1.08693	PCCA	propionyl-CoA carboxylase alpha subunit
203562_at	0.0349	2.58e-05	5.0226	2.6023	2.14534	FEZ1	fasciculation and elongation protein zeta 1
228824_s_at	0.0343	2.48e-05	-5.03775	2.59613	-1.6794	PTGR1	prostaglandin reductase 1
225793_at	0.0325	2.26e-05	5.07062	2.59483	1.33512	LIX1L	limb and CNS expressed 1 like
201105_at	0.032	2.16e-05	5.08739	2.59173	1.81528	LGALS1	galectin 1
1555948_s_at	0.0321	2.2e-05	-5.08147	2.58877	-0.914912	FAM120A	family with sequence similarity 120A
219850_s_at	0.033	2.34e-05	-5.05863	2.58435	-1.69604	EHF	ETS homologous factor
225872_at	0.0321	2.19e-05	-5.08271	2.58193	-1.40577	SLC35F5	solute carrier family 35 member F5
203647_s_at	0.0322	2.22e-05	-5.07691	2.57775	-0.849067	FDX1	ferredoxin 1
219036_at	0.0334	2.38e-05	-5.0515	2.57408	-0.82495	CEP70	centrosomal protein 70
201058_s_at	0.0347	2.53e-05	5.0296	2.56499	3.62726	MYL9	myosin light chain 9
226281_at	0.0308	2.05e-05	5.10756	2.56393	2.66295	DNER	delta/notch like EGF repeat containing
208983_s_at	0.0354	2.67e-05	5.00976	2.56101	1.60877	PECAM1	platelet and endothelial cell adhesion molecule 1
205923_at	0.0358	2.73e-05	5.00189	2.55169	1.39148	RELN	reelin
226047_at	0.0349	2.57e-05	5.02379	2.55097	2.52053	MRVI1	murine retrovirus integration site 1 homolog
208430_s_at	0.03	1.94e-05	5.12668	2.54816	3.04691	DTNA	dystrobrevin alpha
1555105_a_at	0.0354	2.67e-05	-5.00998	2.54622	-0.960204	MIER1	MIER1 transcriptional regulator
228228_at	0.0358	2.72e-05	5.00284	2.53385	1.58681	DACT3	dishevelled binding antagonist of beta catenin 3
227195_at	0.0349	2.57e-05	5.02387	2.53173	1.26492	ZNF503	zinc finger protein 503
1556499_s_at	0.0322	2.24e-05	5.07499	2.53008	0.971313	COL1A1	collagen type I alpha 1 chain
208723_at	0.0347	2.53e-05	5.02943	2.52758	0.868095	USP11	ubiquitin specific peptidase 11
205902_at	0.0303	1.98e-05	5.11915	2.52504	3.68775	KCNN3	potassium calcium-activated channel subfamily N member 3
235147_at	0.0352	2.62e-05	-5.01713	2.52316	-2.31206
225224_at	0.033	2.35e-05	-5.05753	2.52276	-0.910488	NOL4L	nucleolar protein 4 like
237033_at	0.0272	1.64e-05	5.18746	2.51787	2.84312	FAM159A	family with sequence similarity 159 member A
224221_s_at	0.0361	2.78e-05	-4.99574	2.51283	-2.3494	VAV3	vav guanine nucleotide exchange factor 3
229851_s_at	0.0331	2.36e-05	-5.05564	2.50884	-1.24988	C11orf54	chromosome 11 open reading frame 54
218671_s_at	0.033	2.35e-05	-5.05733	2.50469	-0.759329	ATPIF1	ATPase inhibitory factor 1
227204_at	0.0357	2.7e-05	5.00587	2.50046	1.91701	PARD6G	par-6 family cell polarity regulator gamma
200961_at	0.0331	2.36e-05	-5.05463	2.49334	-1.11038	SEPHS2	selenophosphate synthetase 2
221911_at	0.033	2.32e-05	5.0616	2.49316	2.73816	ETV1	ETS variant 1
209442_x_at	0.0341	2.46e-05	-5.0398	2.48931	-1.13441	ANK3	ankyrin 3, node of Ranvier (ankyrin G)
227307_at	0.0362	2.83e-05	4.98891	2.48845	2.57856	TSPAN18	tetraspanin 18
201411_s_at	0.0347	2.53e-05	-5.03061	2.48518	-1.59164	PLEKHB2	pleckstrin homology domain containing B2
223732_at	0.0352	2.63e-05	-5.0156	2.47788	-2.23897	SLC23A1	solute carrier family 23 member 1
204939_s_at	0.0361	2.81e-05	4.99107	2.47588	5.05906	PLN	phospholamban
223243_s_at	0.0341	2.46e-05	-5.04062	2.47225	-0.981623	EDEM3	ER degradation enhancing alpha-mannosidase like protein 3
217971_at	0.0339	2.43e-05	-5.04409	2.46994	-0.789062	LAMTOR3	late endosomal/lysosomal adaptor, MAPK and MTOR activator 3
213374_x_at	0.0347	2.52e-05	-5.03112	2.46803	-0.897868	HIBCH	3-hydroxyisobutyryl-CoA hydrolase
224806_at	0.0343	2.48e-05	-5.03669	2.46246	-0.906818	TRIM25	tripartite motif containing 25
228640_at	0.0371	2.97e-05	4.97121	2.4439	2.44469	PCDH7	protocadherin 7
218888_s_at	0.0362	2.84e-05	-4.98832	2.43716	-2.04742	NETO2	neuropilin and tolloid like 2
1554678_s_at	0.0358	2.74e-05	5.00056	2.42704	1.23381	HNRNPDL	heterogeneous nuclear ribonucleoprotein D like
823_at	0.038	3.12e-05	4.95307	2.42624	1.42077	CX3CL1	C-X3-C motif chemokine ligand 1
202235_at	0.0367	2.92e-05	-4.97711	2.42606	-1.56813	SLC16A1	solute carrier family 16 member 1
209361_s_at	0.0376	3.04e-05	4.96293	2.42573	1.04453	PCBP4	poly(rC) binding protein 4
218676_s_at	0.0357	2.71e-05	-5.00472	2.42032	-0.953381	PCTP	phosphatidylcholine transfer protein
214752_x_at	0.0361	2.81e-05	4.9918	2.41797	2.40407	FLNA	filamin A
209905_at	0.0361	2.82e-05	-4.99088	2.41759	-1.18453	HOXA10-HOXA9///MIR196B///HOXA9	HOXA10-HOXA9 readthrough///microRNA 196b///homeobox A9
207180_s_at	0.0354	2.66e-05	-5.01211	2.41223	-1.13032	HTATIP2	HIV-1 Tat interactive protein 2
211935_at	0.0348	2.55e-05	-5.02692	2.41094	-0.737074	ARL6IP1	ADP ribosylation factor like GTPase 6 interacting protein 1
213909_at	0.033	2.32e-05	5.06133	2.40997	2.32647	LRRC15	leucine rich repeat containing 15
209081_s_at	0.0385	3.21e-05	4.94263	2.40133	1.72258	COL18A1	collagen type XVIII alpha 1 chain
203336_s_at	0.0367	2.92e-05	4.97754	2.39581	0.926529	ITGB1BP1	integrin subunit beta 1 binding protein 1
223298_s_at	0.0352	2.62e-05	-5.01715	2.39567	-1.03776	NT5C3A	5'-nucleotidase, cytosolic IIIA
201425_at	0.0349	2.56e-05	-5.02496	2.38871	-0.758302	ALDH2	aldehyde dehydrogenase 2 family (mitochondrial)
212265_at	0.0363	2.86e-05	4.98518	2.38778	1.36414	QKI	QKI, KH domain containing RNA binding
224918_x_at	0.035	2.59e-05	-5.02086	2.38574	-2.01402	MGST1	microsomal glutathione S-transferase 1
228063_s_at	0.0381	3.15e-05	4.95037	2.3846	2.22707	NAP1L5	nucleosome assembly protein 1 like 5
227133_at	0.0363	2.88e-05	-4.98311	2.38125	-0.934566	FAM199X	family with sequence similarity 199, X-linked
228485_s_at	0.0378	3.08e-05	-4.95871	2.38031	-1.31213	SLC44A1	solute carrier family 44 member 1
202310_s_at	0.0358	2.74e-05	5.00026	2.37919	1.15587	COL1A1	collagen type I alpha 1 chain
218739_at	0.0376	3.05e-05	-4.96173	2.37742	-1.27353	ABHD5	abhydrolase domain containing 5
201802_at	0.0354	2.67e-05	5.01053	2.37499	2.38847	SLC29A1	solute carrier family 29 member 1 (Augustine blood group)
236860_at	0.038	3.12e-05	-4.95288	2.37357	-2.03695	NPY6R	neuropeptide Y receptor Y6 (pseudogene)
222101_s_at	0.0383	3.18e-05	4.94606	2.37096	1.52233	DCHS1	dachsous cadherin-related 1
203485_at	0.0361	2.8e-05	4.99339	2.37055	3.85436	RTN1	reticulon 1
207431_s_at	0.0375	3.02e-05	4.96563	2.36445	1.41926	DEGS1	delta 4-desaturase, sphingolipid 1
232448_at	0.0358	2.75e-05	-4.99923	2.34503	-2.29531	LINC00543	long intergenic non-protein coding RNA 543
225688_s_at	0.038	3.14e-05	4.95144	2.3445	1.81737	PHLDB2	pleckstrin homology like domain family B member 2
215127_s_at	0.0365	2.89e-05	4.98108	2.34446	1.34856	RBMS1	RNA binding motif single stranded interacting protein 1
203663_s_at	0.0354	2.66e-05	-5.01164	2.3429	-1.22602	COX5A	cytochrome c oxidase subunit 5A
200657_at	0.0352	2.62e-05	-5.01699	2.34174	-1.16839	SLC25A5	solute carrier family 25 member 5
207961_x_at	0.0363	2.87e-05	4.98375	2.33642	2.85317	MYH11	myosin heavy chain 11
209868_s_at	0.038	3.1e-05	4.95601	2.33101	1.37889	RBMS1	RNA binding motif single stranded interacting protein 1
212423_at	0.0383	3.19e-05	4.94571	2.32445	1.68125	ZCCHC24	zinc finger CCHC-type containing 24
227209_at	0.0358	2.75e-05	4.99893	2.32367	2.17616	CNTN1	contactin 1
214697_s_at	0.0385	3.22e-05	-4.94183	2.32004	-1.21882	PTBP3	polypyrimidine tract binding protein 3
212119_at	0.0375	3.03e-05	4.96416	2.31937	1.29903	RHOQ	ras homolog family member Q
202623_at	0.0363	2.85e-05	-4.98616	2.31928	-0.81077	EAPP	E2F associated phosphoprotein
203913_s_at	0.0361	2.79e-05	-4.99376	2.31849	-1.54831	HPGD	hydroxyprostaglandin dehydrogenase 15-(NAD)
1565639_a_at	0.0391	3.28e-05	4.93494	2.31365	2.25633	PMP22	peripheral myelin protein 22
209460_at	0.0381	3.16e-05	-4.94926	2.30943	-1.37218	ABAT	4-aminobutyrate aminotransferase
207547_s_at	0.0409	3.53e-05	4.90807	2.29942	2.13791	FAM107A	family with sequence similarity 107 member A
229310_at	0.0412	3.59e-05	4.90217	2.29857	1.56196	KLHL29	kelch like family member 29
224339_s_at	0.0361	2.81e-05	4.99204	2.29848	3.68734	ANGPTL1	angiopoietin like 1
227279_at	0.0392	3.29e-05	4.93381	2.2959	1.50566	TCEAL3	transcription elongation factor A like 3
203474_at	0.0368	2.94e-05	-4.97476	2.29539	-1.19908	IQGAP2	IQ motif containing GTPase activating protein 2
223395_at	0.0372	2.99e-05	4.96931	2.29384	1.51129	ABI3BP	ABI family member 3 binding protein
203300_x_at	0.0397	3.35e-05	4.92785	2.28931	1.66198	AP1S2	adaptor related protein complex 1 sigma 2 subunit
218665_at	0.0409	3.53e-05	4.90881	2.28899	1.13714	FZD4	frizzled class receptor 4
207467_x_at	0.0367	2.93e-05	-4.97679	2.28724	-0.841041	CAST	calpastatin
202956_at	0.0375	3.02e-05	-4.96492	2.28298	-0.689045	ARFGEF1	ADP ribosylation factor guanine nucleotide exchange factor 1
210517_s_at	0.0404	3.44e-05	4.9174	2.27557	2.1614	AKAP12	A-kinase anchoring protein 12
205883_at	0.0414	3.68e-05	4.89286	2.27501	2.213	ZBTB16	zinc finger and BTB domain containing 16
224960_at	0.0378	3.07e-05	-4.95946	2.25818	-1.10768	SCYL2	SCY1 like pseudokinase 2
203821_at	0.041	3.55e-05	4.90644	2.25495	2.00416	HBEGF	heparin binding EGF like growth factor
203790_s_at	0.039	3.26e-05	-4.93706	2.25265	-0.953628	RIDA	reactive intermediate imine deaminase A homolog
226694_at	0.038	3.12e-05	4.95321	2.25218	1.29144	PALM2-AKAP2///AKAP2	PALM2-AKAP2 readthrough///A-kinase anchoring protein 2
1561387_a_at	0.0416	3.79e-05	-4.88216	2.24186	-2.33938	NXPE1	neurexophilin and PC-esterase domain family member 1
221565_s_at	0.0416	3.78e-05	4.88375	2.23412	2.18897	CALHM2	calcium homeostasis modulator 2
227235_at	0.0417	3.84e-05	4.87761	2.23333	2.75983	GUCY1A3	guanylate cyclase 1 soluble subunit alpha
213131_at	0.0416	3.82e-05	4.87934	2.23326	1.51945	OLFM1	olfactomedin 1
215125_s_at	0.0384	3.2e-05	-4.94424	2.22833	-2.36222	UGT1A3///UGT1A1///UGT1A4///UGT1A9///UGT1A5///UGT1A6///UGT1A7///UGT1A8///UGT1A10	UDP glucuronosyltransferase family 1 member A3///UDP glucuronosyltransferase family 1 member A1///UDP glucuronosyltransferase family 1 member A4///UDP glucuronosyltransferase family 1 member A9///UDP glucuronosyltransferase family 1 member A5///UDP glucuronosyltransferase family 1 member A6///UDP glucuronosyltransferase family 1 member A7///UDP glucuronosyltransferase family 1 member A8///UDP glu…
201093_x_at	0.038	3.13e-05	-4.95271	2.22538	-1.03032	SDHA	succinate dehydrogenase complex flavoprotein subunit A
209079_x_at	0.0416	3.81e-05	4.88007	2.22492	1.48151	PCDHGA1///PCDHGA2///PCDHGA3///PCDHGA4///PCDHGA5///PCDHGA6///PCDHGA7///PCDHGA9///PCDHGA10///PCDHGA11///PCDHGB1///PCDHGB2///PCDHGB3///PCDHGB5///PCDHGB6///PCDHGB7///PCDHGC4///PCDHGC5///PCDHGA12///PCDHGA8///PCDHGB4///PCDHGC3	protocadherin gamma subfamily A, 1///protocadherin gamma subfamily A, 2///protocadherin gamma subfamily A, 3///protocadherin gamma subfamily A, 4///protocadherin gamma subfamily A, 5///protocadherin gamma subfamily A, 6///protocadherin gamma subfamily A, 7///protocadherin gamma subfamily A, 9///protocadherin gamma subfamily A, 10///protocadherin gamma subfamily A, 11///protocadherin gamma subfami…
203980_at	0.0415	3.69e-05	4.89195	2.21632	3.85229	FABP4	fatty acid binding protein 4
228221_at	0.0403	3.43e-05	-4.91936	2.2149	-1.61508	SLC44A3	solute carrier family 44 member 3
45749_at	0.0407	3.5e-05	4.91156	2.21316	0.87279	FAM65A	family with sequence similarity 65 member A
1552870_s_at	0.0414	3.68e-05	-4.893	2.21245	-2.50699	AXDND1	axonemal dynein light chain domain containing 1
212157_at	0.0425	3.96e-05	4.86681	2.2087	1.71733	SDC2	syndecan 2
215870_s_at	0.0363	2.86e-05	4.98464	2.20765	3.85762	PLA2G5	phospholipase A2 group V
224189_x_at	0.0414	3.67e-05	-4.89379	2.19831	-1.91392	EHF	ETS homologous factor
230644_at	0.038	3.11e-05	4.9544	2.19496	2.36649	LRFN5	leucine rich repeat and fibronectin type III domain containing 5
212829_at	0.0404	3.47e-05	4.91493	2.19307	1.30892	PIP4K2A	phosphatidylinositol-5-phosphate 4-kinase type 2 alpha
224436_s_at	0.0403	3.41e-05	-4.92047	2.19099	-0.975267	NIPSNAP3A	nipsnap homolog 3A
219167_at	0.0429	4.04e-05	4.85928	2.18954	2.03755	RASL12	RAS like family 12
203729_at	0.0414	3.63e-05	4.8981	2.1862	1.53881	EMP3	epithelial membrane protein 3
218651_s_at	0.0414	3.62e-05	4.89909	2.18588	2.23091	LARP6	La ribonucleoprotein domain family member 6
201792_at	0.0429	4.05e-05	4.85816	2.1839	2.0197	AEBP1	AE binding protein 1
210222_s_at	0.0416	3.81e-05	4.88038	2.17785	2.35119	RTN1	reticulon 1
1560225_at	0.0354	2.67e-05	5.00994	2.17764	2.90142	CNR1	cannabinoid receptor 1
231766_s_at	0.0403	3.42e-05	4.92012	2.17363	2.79511	COL12A1	collagen type XII alpha 1 chain
235004_at	0.0416	3.73e-05	4.88858	2.1701	2.47934	RBM24	RNA binding motif protein 24
225629_s_at	0.0404	3.44e-05	4.91725	2.16967	1.07346	ZBTB4	zinc finger and BTB domain containing 4
202947_s_at	0.0415	3.71e-05	4.89014	2.16679	1.67922	GYPC	glycophorin C (Gerbich blood group)
204779_s_at	0.0404	3.47e-05	-4.91477	2.15937	-1.20958	HOXB7	homeobox B7
211729_x_at	0.0416	3.81e-05	4.88007	2.15839	1.57344	BLVRA	biliverdin reductase A
226856_at	0.0416	3.76e-05	4.88535	2.1565	3.30895	TMEM110-MUSTN1///MUSTN1///TMEM110	TMEM110-MUSTN1 readthrough///musculoskeletal, embryonic nuclear protein 1///transmembrane protein 110
209925_at	0.0422	3.91e-05	-4.87101	2.15373	-1.65374	OCLN	occludin
212077_at	0.0399	3.37e-05	4.92507	2.15077	2.09822	CALD1	caldesmon 1
236430_at	0.0429	4.06e-05	-4.85761	2.13474	-2.49206	TMED6	transmembrane p24 trafficking protein 6
235256_s_at	0.0414	3.65e-05	-4.8966	2.12954	-1.25167	GALM	galactose mutarotase
201215_at	0.0412	3.58e-05	4.90363	2.12528	1.1928	PLS3	plastin 3
207387_s_at	0.0432	4.14e-05	-4.85055	2.12492	-1.19766	GK	glycerol kinase
212614_at	0.0412	3.58e-05	4.90342	2.1195	1.06303	ARID5B	AT-rich interaction domain 5B
239108_at	0.0415	3.7e-05	-4.89126	2.1183	-1.65633	FAR2	fatty acyl-CoA reductase 2
226041_at	0.0414	3.63e-05	-4.89841	2.11812	-1.15395	NAPEPLD	N-acyl phosphatidylethanolamine phospholipase D
202131_s_at	0.0414	3.68e-05	-4.8931	2.1128	-1.22771	RIOK3	RIO kinase 3
201201_at	0.0404	3.47e-05	-4.9145	2.10404	-1.03125	CSTB	cystatin B
201496_x_at	0.0422	3.91e-05	4.87122	2.1039	3.37772	MYH11	myosin heavy chain 11
204083_s_at	0.0429	4.08e-05	4.85517	2.10328	3.40603	TPM2	tropomyosin 2 (beta)
1553117_a_at	0.0416	3.74e-05	-4.88703	2.0986	-0.992711	STK38	serine/threonine kinase 38
218124_at	0.0413	3.6e-05	-4.90123	2.09216	-1.75649	RETSAT	retinol saturase
225147_at	0.0429	4.02e-05	4.86129	2.09074	0.818328	CYTH3	cytohesin 3
209543_s_at	0.0451	4.46e-05	4.8229	2.08183	1.72954	CD34	CD34 molecule
205551_at	0.0429	4.1e-05	4.85396	2.07903	2.57868	SV2B	synaptic vesicle glycoprotein 2B
203355_s_at	0.0416	3.81e-05	-4.88018	2.07786	-1.39548	PSD3	pleckstrin and Sec7 domain containing 3
211404_s_at	0.0414	3.67e-05	-4.89382	2.07468	-1.1983	APLP2	amyloid beta precursor like protein 2
201361_at	0.0425	3.96e-05	4.86637	2.07449	0.944663	TMEM109	transmembrane protein 109
225575_at	0.0429	4.05e-05	4.85788	2.074	1.53453	LIFR	leukemia inhibitory factor receptor alpha
202409_at	0.0451	4.49e-05	4.82041	2.07341	2.05413	INS-IGF2///IGF2	INS-IGF2 readthrough///insulin like growth factor 2
64408_s_at	0.0415	3.71e-05	-4.89056	2.06194	-1.7933	CALML4	calmodulin like 4
216963_s_at	0.0443	4.29e-05	4.83673	2.05218	2.23949	GAP43	growth associated protein 43
204115_at	0.0451	4.49e-05	4.82076	2.04946	1.49868	GNG11	G protein subunit gamma 11
213746_s_at	0.0433	4.18e-05	4.84705	2.04916	2.70603	FLNA	filamin A
203039_s_at	0.0416	3.83e-05	-4.87897	2.04897	-0.907408	NDUFS1	NADH:ubiquinone oxidoreductase core subunit S1
223221_at	0.0432	4.16e-05	-4.84876	2.04887	-1.20978	SCO1	SCO1 cytochrome c oxidase assembly protein
204823_at	0.0399	3.37e-05	4.92499	2.04595	3.0722	NAV3	neuron navigator 3
213839_at	0.0422	3.92e-05	-4.87	2.04588	-1.36036	CLMN	calmin
209201_x_at	0.0429	4.02e-05	4.86052	2.0368	2.49161	CXCR4	C-X-C motif chemokine receptor 4
231067_s_at	0.0416	3.79e-05	4.88256	2.03563	3.26864	AKAP12	A-kinase anchoring protein 12
205110_s_at	0.0469	4.78e-05	4.7973	2.03369	2.18619	FGF13	fibroblast growth factor 13
220942_x_at	0.0414	3.65e-05	-4.89611	2.03043	-1.18577	FAM162A	family with sequence similarity 162 member A
204422_s_at	0.0421	3.89e-05	4.87295	2.02922	3.00785	FGF2	fibroblast growth factor 2
216661_x_at	0.0456	4.58e-05	-4.81347	2.02806	-1.9755	CYP2C9	cytochrome P450 family 2 subfamily C member 9
203887_s_at	0.0472	4.84e-05	4.79274	2.02218	2.0267	THBD	thrombomodulin
231773_at	0.0451	4.49e-05	4.82055	2.022	3.55835	ANGPTL1	angiopoietin like 1
1554997_a_at	0.041	3.55e-05	4.90577	2.02107	2.55873	PTGS2	prostaglandin-endoperoxide synthase 2
227662_at	0.0445	4.35e-05	4.83223	2.01552	2.48546	SYNPO2	synaptopodin 2
218641_at	0.0451	4.47e-05	4.82189	2.01436	0.950448	C11orf95	chromosome 11 open reading frame 95
222456_s_at	0.0455	4.56e-05	-4.81498	2.01102	-1.74956	LIMA1	LIM domain and actin binding 1
209337_at	0.0428	4e-05	4.86299	2.00736	1.16461	PSIP1	PC4 and SFRS1 interacting protein 1
200774_at	0.0416	3.76e-05	-4.88547	1.99896	-0.789087	FAM120A	family with sequence similarity 120A
1553167_a_at	0.048	4.96e-05	-4.7844	1.99847	-1.10011	SEPSECS	Sep (O-phosphoserine) tRNA:Sec (selenocysteine) tRNA synthase
202266_at	0.0416	3.74e-05	-4.8868	1.99666	-1.33815	TDP2	tyrosyl-DNA phosphodiesterase 2
204035_at	0.048	4.98e-05	4.78275	1.99545	2.30053	SCG2	secretogranin II
213113_s_at	0.0469	4.78e-05	4.79733	1.99361	1.16981	SLC43A3	solute carrier family 43 member 3
222209_s_at	0.0432	4.16e-05	-4.84847	1.99203	-0.84208	TMEM135	transmembrane protein 135
219948_x_at	0.0451	4.49e-05	-4.82062	1.99096	-2.15321	UGT2A3	UDP glucuronosyltransferase family 2 member A3
214240_at	0.0448	4.39e-05	4.82894	1.9854	3.45508	GAL	galanin and GMAP prepropeptide
202619_s_at	0.0429	4.09e-05	-4.85487	1.98223	-1.19816	PLOD2	procollagen-lysine,2-oxoglutarate 5-dioxygenase 2
240422_at	0.048	4.98e-05	-4.78255	1.97991	-2.12795
229265_at	0.0448	4.39e-05	4.82846	1.97447	0.904559	SKI	SKI proto-oncogene
202759_s_at	0.0439	4.25e-05	4.84083	1.97131	1.29795	PALM2-AKAP2///AKAP2	PALM2-AKAP2 readthrough///A-kinase anchoring protein 2
226587_at	0.0486	5.08e-05	4.77524	1.97065	1.16547	PWAR6	Prader Willi/Angelman region RNA 6
201431_s_at	0.0469	4.8e-05	4.79626	1.96729	2.11775	DPYSL3	dihydropyrimidinase like 3
203666_at	0.0465	4.72e-05	4.80227	1.96378	1.4338	CXCL12	C-X-C motif chemokine ligand 12
233223_at	0.048	4.99e-05	4.78185	1.96032	1.55762
226353_at	0.0429	4.06e-05	-4.85696	1.95852	-1.30539	SPPL2A	signal peptide peptidase like 2A
233932_at	0.0416	3.81e-05	4.88075	1.95238	2.6325
201007_at	0.0429	4.03e-05	-4.85969	1.95124	-0.786505	HADHB	hydroxyacyl-CoA dehydrogenase/3-ketoacyl-CoA thiolase/enoyl-CoA hydratase (trifunctional protein), beta subunit
221805_at	0.0429	4.1e-05	4.85387	1.94722	3.59727	NEFL	neurofilament, light polypeptide
231048_at	0.0432	4.15e-05	4.84943	1.94287	2.9347
202652_at	0.0463	4.67e-05	4.80593	1.94158	2.09559	APBB1	amyloid beta precursor protein binding family B member 1
226280_at	0.0465	4.72e-05	4.80226	1.94135	1.16987	BNIP2	BCL2 interacting protein 2
213010_at	0.0488	5.12e-05	4.77227	1.93736	1.61477	PRKCDBP	protein kinase C delta binding protein
215300_s_at	0.0497	5.3e-05	-4.75995	1.93657	-1.56601	FMO5	flavin containing monooxygenase 5
205922_at	0.0428	4e-05	4.86302	1.9323	2.81313	VNN2	vanin 2
204904_at	0.048	4.99e-05	4.782	1.93164	2.2047	GJA4	gap junction protein alpha 4
228540_at	0.042	3.87e-05	4.87447	1.92767	2.3898	QKI	QKI, KH domain containing RNA binding
218418_s_at	0.0451	4.48e-05	4.82135	1.92476	1.87227	KANK2	KN motif and ankyrin repeat domains 2
229800_at	0.0497	5.32e-05	4.7584	1.91841	2.16538	DCLK1	doublecortin like kinase 1
202508_s_at	0.0429	4.08e-05	4.85582	1.91307	3.53492	SNAP25	synaptosome associated protein 25
201842_s_at	0.0459	4.62e-05	4.81047	1.91045	1.77575	EFEMP1	EGF containing fibulin like extracellular matrix protein 1
214274_s_at	0.0443	4.31e-05	-4.83582	1.90959	-1.04417	ACAA1	acetyl-CoA acyltransferase 1
206898_at	0.0505	5.48e-05	4.74774	1.90057	2.16165	CDH19	cadherin 19
203593_at	0.0445	4.34e-05	-4.83298	1.89862	-1.32517	CD2AP	CD2 associated protein
231033_at	0.0497	5.31e-05	-4.75899	1.89512	-2.11241	DSC2	desmocollin 2
210221_at	0.05	5.37e-05	4.75509	1.89482	2.4874	CHRNA3	cholinergic receptor nicotinic alpha 3 subunit
204389_at	0.0456	4.58e-05	-4.8135	1.8943	-1.27306	MAOA	monoamine oxidase A
204464_s_at	0.0506	5.53e-05	4.74452	1.89337	1.65016	EDNRA	endothelin receptor type A
204019_s_at	0.0445	4.34e-05	-4.83309	1.89289	-1.10202	SH3YL1	SH3 and SYLF domain containing 1
1554141_s_at	0.0491	5.17e-05	-4.76879	1.89183	-2.19891	WDR78	WD repeat domain 78
217751_at	0.0448	4.38e-05	-4.82917	1.89163	-0.846639	GSTK1	glutathione S-transferase kappa 1
204621_s_at	0.0505	5.46e-05	4.74929	1.88977	2.52485	NR4A2	nuclear receptor subfamily 4 group A member 2
204069_at	0.048	4.97e-05	4.78316	1.88769	1.7016	MEIS1	Meis homeobox 1
202133_at	0.0467	4.74e-05	4.80053	1.88515	1.6757	WWTR1	WW domain containing transcription regulator 1
221016_s_at	0.0514	5.65e-05	4.73647	1.88021	1.53181	TCF7L1	transcription factor 7 like 1
203966_s_at	0.0452	4.51e-05	-4.8191	1.87019	-1.20069	PPM1A	protein phosphatase, Mg2+/Mn2+ dependent 1A
225303_at	0.0497	5.32e-05	4.75871	1.8668	2.36669	KIRREL	kin of IRRE like (Drosophila)
206201_s_at	0.0451	4.45e-05	4.82392	1.86346	2.98422	MEOX2	mesenchyme homeobox 2
238592_at	0.0439	4.24e-05	4.84102	1.86325	2.52314
204342_at	0.0453	4.53e-05	-4.81714	1.8599	-1.38393	SLC25A24	solute carrier family 25 member 24
210869_s_at	0.0521	5.77e-05	4.72879	1.85445	2.29179	MIR6756///MCAM	microRNA 6756///melanoma cell adhesion molecule
209167_at	0.0506	5.52e-05	4.74489	1.85419	2.16872	GPM6B	glycoprotein M6B
210452_x_at	0.0522	5.85e-05	-4.72413	1.84237	-2.1648	CYP4F2	cytochrome P450 family 4 subfamily F member 2
225457_s_at	0.0465	4.7e-05	-4.80393	1.83745	-2.28824	OLMALINC///PP7080	oligodendrocyte maturation-associated long intergenic non-coding RNA///uncharacterized LOC25845
242229_at	0.0522	5.82e-05	-4.72592	1.83638	-1.10606	NAPEPLD	N-acyl phosphatidylethanolamine phospholipase D
210105_s_at	0.0476	4.89e-05	4.78917	1.83564	1.25415	FYN	FYN proto-oncogene, Src family tyrosine kinase
205480_s_at	0.0451	4.44e-05	-4.82449	1.83471	-1.06008	UGP2	UDP-glucose pyrophosphorylase 2
218024_at	0.0463	4.67e-05	-4.80635	1.82758	-0.807506	MPC1	mitochondrial pyruvate carrier 1
219377_at	0.0496	5.28e-05	-4.76164	1.824	-1.01295	GAREM1	GRB2 associated regulator of MAPK1 subtype 1
200600_at	0.0472	4.84e-05	4.79308	1.82305	1.39241	MSN	moesin
201966_at	0.0469	4.77e-05	-4.79857	1.82173	-1.01361	NDUFS2	NADH:ubiquinone oxidoreductase core subunit S2
226303_at	0.0506	5.53e-05	4.7446	1.8214	2.46746	PGM5	phosphoglucomutase 5
209242_at	0.0522	5.84e-05	4.72426	1.81495	2.89525	PEG3	paternally expressed 3
208921_s_at	0.0453	4.53e-05	-4.81731	1.80913	-1.45599	SRI	sorcin
208596_s_at	0.048	4.96e-05	-4.78378	1.80911	-2.92124	UGT1A3///UGT1A1///UGT1A4///UGT1A9///UGT1A5///UGT1A6///UGT1A7///UGT1A8///UGT1A10	UDP glucuronosyltransferase family 1 member A3///UDP glucuronosyltransferase family 1 member A1///UDP glucuronosyltransferase family 1 member A4///UDP glucuronosyltransferase family 1 member A9///UDP glucuronosyltransferase family 1 member A5///UDP glucuronosyltransferase family 1 member A6///UDP glucuronosyltransferase family 1 member A7///UDP glucuronosyltransferase family 1 member A8///UDP glu…
226500_at	0.0534	6.11e-05	4.70775	1.80631	1.4911	ZBTB47	zinc finger and BTB domain containing 47
205691_at	0.0484	5.05e-05	4.77744	1.80614	2.53971	SYNGR3	synaptogyrin 3
226322_at	0.0536	6.16e-05	4.70511	1.80144	2.10362	TMTC1	transmembrane and tetratricopeptide repeat containing 1
222272_x_at	0.0515	5.68e-05	-4.73468	1.79906	-1.21303	SCIN	scinderin
202889_x_at	0.0531	5.99e-05	-4.7152	1.79436	-1.87413	MAP7	microtubule associated protein 7
202959_at	0.0496	5.26e-05	-4.76292	1.7893	-0.819768	MUT	methylmalonyl-CoA mutase
205552_s_at	0.0488	5.13e-05	-4.77182	1.78142	-1.66627	OAS1	2'-5'-oligoadenylate synthetase 1
209195_s_at	0.0496	5.25e-05	-4.76352	1.78053	-0.966337	ADCY6	adenylate cyclase 6
202242_at	0.0482	5.02e-05	-4.77959	1.77926	-1.19018	TSPAN7	tetraspanin 7
224796_at	0.0496	5.28e-05	4.76163	1.77903	0.947805	ASAP1	ArfGAP with SH3 domain, ankyrin repeat and PH domain 1
202237_at	0.0515	5.67e-05	4.73506	1.77767	1.85148	LOC101928916///NNMT	uncharacterized LOC101928916///nicotinamide N-methyltransferase
227758_at	0.0541	6.35e-05	4.69414	1.77394	2.40325	RERG	RAS like estrogen regulated growth inhibitor
226510_at	0.0488	5.13e-05	-4.772	1.77374	-0.849391	HEATR5A	HEAT repeat containing 5A
213568_at	0.054	6.21e-05	4.7019	1.7691	2.40746	OSR2	odd-skipped related transciption factor 2
241353_s_at	0.054	6.24e-05	4.70053	1.76786	1.12362	LOC100507507	uncharacterized LOC100507507
202960_s_at	0.0484	5.06e-05	-4.7771	1.76724	-0.816818	MUT	methylmalonyl-CoA mutase
203147_s_at	0.0506	5.52e-05	-4.74478	1.76661	-1.005	TRIM14	tripartite motif containing 14
224345_x_at	0.047	4.81e-05	-4.79511	1.76644	-1.10133	FAM162A	family with sequence similarity 162 member A
218865_at	0.0533	6.06e-05	-4.71095	1.76186	-1.61449	2023-03-01	mitochondrial amidoxime reducing component 1
229584_at	0.0534	6.09e-05	4.70922	1.76118	2.12959	LRRK2	leucine rich repeat kinase 2
205538_at	0.0526	5.91e-05	-4.72015	1.75701	-1.55717	CORO2A	coronin 2A
212923_s_at	0.054	6.27e-05	4.69843	1.75343	1.27383	PXDC1	PX domain containing 1
222603_at	0.0496	5.27e-05	-4.76199	1.74428	-1.15968	ERMP1	endoplasmic reticulum metallopeptidase 1
226820_at	0.0503	5.44e-05	4.7507	1.74095	0.989799	ZNF362	zinc finger protein 362
206094_x_at	0.05	5.37e-05	-4.7548	1.73944	-2.73356	UGT1A3///UGT1A1///UGT1A4///UGT1A9///UGT1A5///UGT1A6///UGT1A7///UGT1A8///UGT1A10	UDP glucuronosyltransferase family 1 member A3///UDP glucuronosyltransferase family 1 member A1///UDP glucuronosyltransferase family 1 member A4///UDP glucuronosyltransferase family 1 member A9///UDP glucuronosyltransferase family 1 member A5///UDP glucuronosyltransferase family 1 member A6///UDP glucuronosyltransferase family 1 member A7///UDP glucuronosyltransferase family 1 member A8///UDP glu…
203951_at	0.054	6.28e-05	4.69811	1.73404	3.90507	CNN1	calponin 1
36920_at	0.0512	5.6e-05	-4.74004	1.73344	-1.07702	MTM1	myotubularin 1
204388_s_at	0.0494	5.21e-05	-4.76604	1.7318	-1.42961	MAOA	monoamine oxidase A
208978_at	0.0555	6.65e-05	4.67689	1.72923	2.15241	CRIP2	cysteine rich protein 2
217763_s_at	0.0531	5.98e-05	4.71567	1.72212	1.53861	RAB31	RAB31, member RAS oncogene family
204604_at	0.055	6.56e-05	4.68214	1.71781	1.41963	CDK14	cyclin dependent kinase 14
224653_at	0.05	5.38e-05	-4.75453	1.71417	-0.724118	EIF4EBP2	eukaryotic translation initiation factor 4E binding protein 2
219489_s_at	0.054	6.29e-05	4.6976	1.70798	2.00248	NXN	nucleoredoxin
219962_at	0.0534	6.11e-05	-4.7079	1.7068	-2.13686	ACE2	angiotensin I converting enzyme 2
201300_s_at	0.0503	5.42e-05	4.75166	1.70434	1.49282	PRNP	prion protein
209917_s_at	0.0534	6.1e-05	-4.70883	1.70392	-0.865699	TP53TG1	TP53 target 1 (non-protein coding)
218501_at	0.0521	5.78e-05	4.72836	1.7031	1.17098	ARHGEF3	Rho guanine nucleotide exchange factor 3
219267_at	0.0519	5.74e-05	-4.73086	1.70091	-0.960092	GLTP	glycolipid transfer protein
227915_at	0.0556	6.7e-05	4.67409	1.70078	2.05722	ASB2	ankyrin repeat and SOCS box containing 2
206623_at	0.0565	6.88e-05	-4.66471	1.69959	-1.89834	PDE6A	phosphodiesterase 6A
224618_at	0.0536	6.15e-05	-4.70565	1.69602	-0.916191	PTBP3	polypyrimidine tract binding protein 3
212067_s_at	0.0513	5.63e-05	4.73775	1.69396	1.00156	C1R	complement C1r subcomponent
225285_at	0.0565	6.89e-05	4.66377	1.69108	1.89858	BCAT1	branched chain amino acid transaminase 1
225173_at	0.0524	5.87e-05	-4.72231	1.69015	-0.98756	ARHGAP18	Rho GTPase activating protein 18
1566472_s_at	0.0514	5.65e-05	-4.73667	1.68513	-1.79317	LOC100996506///RETSAT	uncharacterized LOC100996506///retinol saturase
210198_s_at	0.0557	6.72e-05	4.67304	1.67955	1.77438	PLP1	proteolipid protein 1
213764_s_at	0.054	6.28e-05	4.69802	1.6778	3.87197	MFAP5	microfibrillar associated protein 5
212546_s_at	0.0505	5.48e-05	-4.74766	1.67732	-1.04964	FRYL	FRY like transcription coactivator
1557515_at	0.0443	4.29e-05	4.83692	1.6765	2.43278
204607_at	0.05	5.36e-05	-4.75558	1.67565	-2.53189	HMGCS2	3-hydroxy-3-methylglutaryl-CoA synthase 2
226806_s_at	0.0521	5.78e-05	4.72855	1.67448	0.976046	NFIA	nuclear factor I A
219321_at	0.0533	6.06e-05	-4.71069	1.67333	-1.07345	MPP5	membrane palmitoylated protein 5
209170_s_at	0.0567	6.95e-05	4.66093	1.67089	2.53711	GPM6B	glycoprotein M6B
202037_s_at	0.0576	7.11e-05	4.65236	1.66903	2.48806	SFRP1	secreted frizzled related protein 1
204457_s_at	0.0544	6.41e-05	4.69017	1.66202	3.78726	GAS1	growth arrest specific 1
206797_at	0.0526	5.91e-05	-4.72042	1.66037	-1.5777	NAT2	N-acetyltransferase 2
202399_s_at	0.0513	5.63e-05	-4.73764	1.65964	-0.793441	C15orf38-AP3S2///AP3S2	C15orf38-AP3S2 readthrough///adaptor related protein complex 3 sigma 2 subunit
218694_at	0.0566	6.92e-05	4.66268	1.65338	1.82839	ARMCX1	armadillo repeat containing, X-linked 1
227013_at	0.054	6.23e-05	4.70078	1.65186	1.04721	LATS2	large tumor suppressor kinase 2
219756_s_at	0.0533	6.06e-05	-4.71088	1.64672	-1.46696	POF1B	premature ovarian failure, 1B
213348_at	0.058	7.23e-05	4.64637	1.64206	1.92298	CDKN1C	cyclin dependent kinase inhibitor 1C
227419_x_at	0.0572	7.02e-05	4.65714	1.63946	1.98871	PLAC9	placenta specific 9
222781_s_at	0.0544	6.42e-05	-4.68979	1.63885	-0.859176	C9orf40	chromosome 9 open reading frame 40
226249_at	0.0534	6.08e-05	-4.70964	1.63308	-1.15468	SNX30	sorting nexin family member 30
240509_s_at	0.0548	6.52e-05	4.68425	1.62221	2.96054	GREM2	gremlin 2, DAN family BMP antagonist
203865_s_at	0.0594	7.49e-05	4.63346	1.62042	2.28378	ADARB1	adenosine deaminase, RNA specific B1
234987_at	0.0542	6.36e-05	4.69314	1.61869	1.01421	SAMHD1	SAM and HD domain containing deoxynucleoside triphosphate triphosphohydrolase 1
242677_at	0.0506	5.51e-05	4.7455	1.61859	2.24534
201689_s_at	0.0522	5.81e-05	-4.72617	1.61557	-1.12401	TPD52	tumor protein D52
237252_at	0.0496	5.25e-05	4.76359	1.61228	2.70303	THBD	thrombomodulin
208609_s_at	0.06	7.57e-05	4.62959	1.61192	1.88066	TNXB///TNXA	tenascin XB///tenascin XA (pseudogene)
209426_s_at	0.054	6.28e-05	-4.69777	1.60559	-1.28555	C1QTNF3-AMACR///AMACR	C1QTNF3-AMACR readthrough (NMD candidate)///alpha-methylacyl-CoA racemase
224396_s_at	0.0565	6.9e-05	4.66328	1.60548	2.58438	ASPN	asporin
36829_at	0.0577	7.14e-05	4.65112	1.60287	1.54484	MIR6883///PER1	microRNA 6883///period circadian clock 1
221747_at	0.058	7.24e-05	4.646	1.60284	2.78168	TNS1	tensin 1
213215_at	0.0541	6.34e-05	-4.69439	1.60254	-0.832506	C15orf38-AP3S2///AP3S2	C15orf38-AP3S2 readthrough///adaptor related protein complex 3 sigma 2 subunit
234008_s_at	0.0586	7.36e-05	-4.63988	1.60164	-1.5333	CES3	carboxylesterase 3
224437_s_at	0.0533	6.05e-05	-4.71143	1.59779	-0.909942	VTA1	vesicle trafficking 1
1552365_at	0.0564	6.85e-05	-4.66614	1.59046	-2.56219	SCIN	scinderin
209540_at	0.0604	7.7e-05	4.62345	1.59042	1.41441	IGF1	insulin like growth factor 1
226283_at	0.0552	6.61e-05	-4.67893	1.58853	-0.871485	POC1B	POC1 centriolar protein B
226092_at	0.0534	6.12e-05	-4.70727	1.58819	-1.11599	MPP5	membrane palmitoylated protein 5
203360_s_at	0.0548	6.53e-05	-4.68375	1.58816	-0.969371	GJA9-MYCBP///GJA9///MYCBP	GJA9-MYCBP readthrough///gap junction protein alpha 9///MYC binding protein
224476_s_at	0.0604	7.69e-05	-4.62401	1.58767	-1.99618	MESP1	mesoderm posterior bHLH transcription factor 1
226646_at	0.058	7.22e-05	4.64705	1.58495	2.0223	KLF2	Kruppel like factor 2
213735_s_at	0.0522	5.82e-05	-4.72566	1.58373	-0.841022	COX5B	cytochrome c oxidase subunit 5B
211555_s_at	0.0612	7.88e-05	4.61507	1.57573	1.62614	GUCY1B3	guanylate cyclase 1 soluble subunit beta
1562013_a_at	0.0606	7.72e-05	-4.62229	1.57415	-1.28382	LOC100506730	uncharacterized LOC100506730
229957_at	0.054	6.29e-05	4.6971	1.57038	1.92981	TMEM91	transmembrane protein 91
206306_at	0.054	6.31e-05	4.69627	1.56938	2.81074	RYR3	ryanodine receptor 3
235964_x_at	0.0548	6.5e-05	4.68525	1.56804	1.11168	SAMHD1	SAM and HD domain containing deoxynucleoside triphosphate triphosphohydrolase 1
202738_s_at	0.0544	6.43e-05	-4.68952	1.55871	-0.6223	PHKB	phosphorylase kinase regulatory subunit beta
238151_at	0.0543	6.39e-05	4.69142	1.55532	3.23016
202878_s_at	0.0563	6.82e-05	4.66799	1.55486	1.30742	CD93	CD93 molecule
221563_at	0.0621	8.05e-05	4.60733	1.55386	1.70701	DUSP10	dual specificity phosphatase 10
200675_at	0.054	6.3e-05	4.69689	1.54727	1.35728	CD81	CD81 molecule
237802_at	0.0608	7.79e-05	4.619	1.54568	2.25317	XKR4	XK related 4
232244_at	0.0575	7.07e-05	-4.65445	1.54395	-1.0033	KIAA1161	KIAA1161
213247_at	0.0606	7.73e-05	4.62174	1.54094	2.44534	SVEP1	sushi, von Willebrand factor type A, EGF and pentraxin domain containing 1
202502_at	0.0541	6.32e-05	-4.69574	1.54027	-1.10725	ACADM	acyl-CoA dehydrogenase, C-4 to C-12 straight chain
210729_at	0.0532	6.02e-05	4.71344	1.53547	3.30555	NPY2R	neuropeptide Y receptor Y2
202112_at	0.0587	7.38e-05	4.63897	1.53268	1.17684	VWF	von Willebrand factor
212353_at	0.0625	8.12e-05	4.6041	1.52991	1.7671	SULF1	sulfatase 1
226267_at	0.0582	7.3e-05	4.64296	1.52674	0.836893	JDP2	Jun dimerization protein 2
208981_at	0.0564	6.84e-05	4.66676	1.5258	1.13812	PECAM1	platelet and endothelial cell adhesion molecule 1
202869_at	0.0548	6.52e-05	-4.68434	1.52452	-1.65341	OAS1	2'-5'-oligoadenylate synthetase 1
209735_at	0.0548	6.49e-05	-4.68601	1.52439	-2.32655	ABCG2	ATP binding cassette subfamily G member 2 (Junior blood group)
1554547_at	0.0629	8.27e-05	4.5973	1.52396	1.83738	FAM13C	family with sequence similarity 13 member C
222717_at	0.0626	8.18e-05	4.60105	1.52225	2.22832	SDPR	serum deprivation response
213869_x_at	0.0632	8.33e-05	4.59476	1.52154	1.92954	THY1	Thy-1 cell surface antigen
233955_x_at	0.0559	6.76e-05	4.67126	1.51561	0.666012	CXXC5	CXXC finger protein 5
200616_s_at	0.0552	6.61e-05	-4.6791	1.51418	-0.918475	MLEC	malectin
200771_at	0.0556	6.71e-05	4.6739	1.51377	1.34321	LAMC1	laminin subunit gamma 1
210762_s_at	0.0619	7.99e-05	4.60985	1.50571	1.73239	DLC1	DLC1 Rho GTPase activating protein
225387_at	0.0577	7.18e-05	4.64899	1.50486	2.44938	TSPAN5	tetraspanin 5
228740_at	0.0565	6.9e-05	4.66361	1.50476	2.29667
227993_at	0.0621	8.04e-05	4.6076	1.50244	0.884475	METAP2	methionyl aminopeptidase 2
223296_at	0.058	7.25e-05	-4.64515	1.5021	-1.23497	SLC25A33	solute carrier family 25 member 33
220723_s_at	0.058	7.26e-05	-4.64495	1.49787	-2.28068	CWH43	cell wall biogenesis 43 C-terminal homolog
221654_s_at	0.0564	6.84e-05	-4.66652	1.49022	-0.612414	USP3	ubiquitin specific peptidase 3
218332_at	0.0627	8.22e-05	4.59957	1.48832	2.86953	BEX1	brain expressed X-linked 1
213894_at	0.0607	7.76e-05	4.62063	1.48817	2.17407	THSD7A	thrombospondin type 1 domain containing 7A
209397_at	0.0556	6.7e-05	-4.67416	1.48647	-0.785204	ME2	malic enzyme 2
1555579_s_at	0.0619	7.99e-05	4.61004	1.47946	1.13665	PTPRM	protein tyrosine phosphatase, receptor type M
223266_at	0.0572	7.02e-05	-4.65721	1.47659	-0.929276	STRADB	STE20-related kinase adaptor beta
236158_at	0.0522	5.81e-05	4.72612	1.47481	2.46705
203855_at	0.0626	8.17e-05	4.60179	1.46755	0.938728	WDR47	WD repeat domain 47
223604_at	0.0637	8.4e-05	4.5914	1.46655	1.84822	GARNL3	GTPase activating Rap/RanGAP domain like 3
210273_at	0.0655	8.87e-05	4.57151	1.46647	1.712	PCDH7	protocadherin 7
228885_at	0.0648	8.61e-05	4.58244	1.46628	2.13608	MAMDC2	MAM domain containing 2
208905_at	0.0543	6.39e-05	-4.69158	1.46522	-1.02344	CYCS	cytochrome c, somatic
214927_at	0.055	6.57e-05	4.68164	1.46107	2.34286	ITGBL1	integrin subunit beta like 1
223121_s_at	0.0602	7.61e-05	4.62789	1.45791	4.54108	SFRP2	secreted frizzled related protein 2
204428_s_at	0.0532	6e-05	4.7145	1.45778	2.49188	LCAT	lecithin-cholesterol acyltransferase
228224_at	0.0643	8.52e-05	4.5863	1.45613	3.04958	PRELP	proline and arginine rich end leucine rich repeat protein
232712_at	0.0545	6.45e-05	4.688	1.45591	2.85006
219176_at	0.0577	7.17e-05	-4.64923	1.45276	-0.681937	C2orf47	chromosome 2 open reading frame 47
219115_s_at	0.0659	8.99e-05	-4.56661	1.45206	-1.84006	IL20RA	interleukin 20 receptor subunit alpha
202746_at	0.0588	7.4e-05	4.63782	1.45092	1.11053	ITM2A	integral membrane protein 2A
204134_at	0.0657	8.96e-05	4.56791	1.44757	2.15731	PDE2A	phosphodiesterase 2A
201322_at	0.0556	6.71e-05	-4.6739	1.44566	-0.951831	ATP5B	ATP synthase, H+ transporting, mitochondrial F1 complex, beta polypeptide
228980_at	0.0577	7.16e-05	-4.65022	1.44368	-0.729842	RAD51L3-RFFL///RFFL	RAD51L3-RFFL readthrough///ring finger and FYVE-like domain containing E3 ubiquitin protein ligase
213428_s_at	0.0576	7.09e-05	4.65358	1.43777	1.19743	COL6A1	collagen type VI alpha 1 chain
232204_at	0.0664	9.18e-05	4.55909	1.43576	2.02238	EBF1	early B-cell factor 1
213832_at	0.0664	9.18e-05	4.55895	1.43527	1.7945	KCND3	potassium voltage-gated channel subfamily D member 3
205573_s_at	0.0576	7.12e-05	-4.65193	1.43482	-1.03517	SNX7	sorting nexin 7
204584_at	0.0646	8.56e-05	4.58444	1.43432	2.7345	L1CAM	L1 cell adhesion molecule
1557953_at	0.0604	7.66e-05	-4.62532	1.42413	-0.764787	ZKSCAN1	zinc finger with KRAB and SCAN domains 1
201968_s_at	0.0577	7.16e-05	-4.6501	1.41457	-1.09473	PGM1	phosphoglucomutase 1
204140_at	0.0667	9.35e-05	4.55243	1.41176	1.55735	TPST1	tyrosylprotein sulfotransferase 1
203225_s_at	0.058	7.27e-05	-4.64428	1.41098	-1.31983	RFK	riboflavin kinase
219230_at	0.0667	9.33e-05	4.55326	1.41089	1.42482	TMEM100	transmembrane protein 100
223741_s_at	0.0667	9.3e-05	4.55435	1.40382	1.32878	TTYH2	tweety family member 2
203603_s_at	0.0654	8.79e-05	4.5748	1.39673	1.21573	ZEB2	zinc finger E-box binding homeobox 2
208358_s_at	0.0647	8.59e-05	-4.58341	1.39619	-1.58299	UGT8	UDP glycosyltransferase 8
202465_at	0.067	9.49e-05	4.54691	1.39483	2.49379	PCOLCE	procollagen C-endopeptidase enhancer
228504_at	0.0674	9.62e-05	4.54174	1.38628	2.97594	SCN7A	sodium voltage-gated channel alpha subunit 7
219023_at	0.0639	8.44e-05	-4.58962	1.38347	-0.869904	AP1AR	adaptor related protein complex 1 associated regulatory protein
227399_at	0.0654	8.81e-05	4.57392	1.37828	2.45003	VGLL3	vestigial like family member 3
1552370_at	0.0636	8.38e-05	-4.59235	1.37781	-1.27791	C4orf33	chromosome 4 open reading frame 33
238999_at	0.0678	9.74e-05	-4.53715	1.37479	-1.98832
207977_s_at	0.0681	9.82e-05	4.53435	1.37318	2.17112	DPT	dermatopontin
203619_s_at	0.0602	7.62e-05	4.62741	1.37213	3.09142	FAIM2	Fas apoptotic inhibitory molecule 2
220724_at	0.067	9.53e-05	-4.54533	1.3716	-2.44132	CWH43	cell wall biogenesis 43 C-terminal homolog
217833_at	0.0609	7.82e-05	4.61757	1.36986	0.877911	SYNCRIP	synaptotagmin binding cytoplasmic RNA interacting protein
242680_at	0.0639	8.46e-05	4.58902	1.36908	2.12009	AVPR1A	arginine vasopressin receptor 1A
210036_s_at	0.067	9.48e-05	4.54732	1.36872	1.60623	KCNH2	potassium voltage-gated channel subfamily H member 2
219238_at	0.0652	8.71e-05	-4.57828	1.36841	-1.02879	PIGV	phosphatidylinositol glycan anchor biosynthesis class V
204688_at	0.0657	8.93e-05	4.56897	1.36365	1.81687	SGCE	sarcoglycan epsilon
209655_s_at	0.0674	9.62e-05	4.54188	1.3625	1.89754	TMEM47	transmembrane protein 47
230093_at	0.0678	9.75e-05	-4.53687	1.35805	-1.96696	RSPH1	radial spoke head 1 homolog
212062_at	0.0608	7.8e-05	-4.61842	1.35705	-1.2718	ATP9A	ATPase phospholipid transporting 9A (putative)
203999_at	0.0684	9.88e-05	4.53219	1.35562	2.63014	SYT1	synaptotagmin 1
228442_at	0.0667	9.36e-05	4.55199	1.35397	1.15591	NFATC2	nuclear factor of activated T-cells 2
211719_x_at	0.0604	7.67e-05	4.62481	1.35262	2.33697	FN1	fibronectin 1
214880_x_at	0.0667	9.36e-05	4.55185	1.34814	1.34056	CALD1	caldesmon 1
201462_at	0.0664	9.17e-05	4.55933	1.34194	1.33484	SCRN1	secernin 1
206051_at	0.0657	8.96e-05	4.56795	1.34043	2.80284	ELAVL4	ELAV like neuron-specific RNA binding protein 4
205428_s_at	0.0691	0.000101	4.52277	1.33828	2.59184	CALB2	calbindin 2
203354_s_at	0.0678	9.75e-05	-4.53688	1.33794	-1.35133	PSD3	pleckstrin and Sec7 domain containing 3
1558105_a_at	0.0629	8.25e-05	4.59824	1.33456	2.05319	SLC9A7	solute carrier family 9 member A7
238009_at	0.0678	9.75e-05	4.53683	1.33399	2.02715	SOX5	SRY-box 5
202539_s_at	0.0627	8.21e-05	-4.60009	1.32715	-1.09431	HMGCR	3-hydroxy-3-methylglutaryl-CoA reductase
201236_s_at	0.0625	8.12e-05	4.60401	1.32542	0.898598	BTG2	BTG anti-proliferation factor 2
210495_x_at	0.0614	7.9e-05	4.61382	1.32361	2.25043	FN1	fibronectin 1
200765_x_at	0.0607	7.77e-05	-4.61984	1.31961	-0.841899	CTNNA1	catenin alpha 1
208724_s_at	0.0603	7.65e-05	-4.62583	1.31662	-0.75488	RAB1A	RAB1A, member RAS oncogene family
232341_x_at	0.0677	9.69e-05	4.53928	1.31213	1.94512	HABP4	hyaluronan binding protein 4
225458_at	0.0629	8.26e-05	-4.59783	1.31211	-2.59119	PP7080	uncharacterized LOC25845
204938_s_at	0.0667	9.33e-05	4.55297	1.30959	5.49666	PLN	phospholamban
205160_at	0.0655	8.85e-05	-4.57247	1.30842	-1.15163	PEX11A	peroxisomal biogenesis factor 11 alpha
232491_at	0.0662	9.11e-05	4.56196	1.30052	2.40134
224461_s_at	0.0708	0.000106	-4.50539	1.30047	-2.20536	AIFM2	apoptosis inducing factor, mitochondria associated 2
213765_at	0.0699	0.000104	4.51443	1.29972	2.93377	MFAP5	microfibrillar associated protein 5
40093_at	0.0695	0.000103	4.51776	1.29866	1.28887	BCAM	basal cell adhesion molecule (Lutheran blood group)
244745_at	0.0662	9.1e-05	4.56222	1.29554	2.61573	RERG	RAS like estrogen regulated growth inhibitor
235739_at	0.0708	0.000106	4.50509	1.2947	1.79902
228708_at	0.0654	8.8e-05	-4.57434	1.29459	-1.31679	RAB27B	RAB27B, member RAS oncogene family
222416_at	0.0624	8.08e-05	-4.60561	1.29365	-1.24221	ALDH18A1	aldehyde dehydrogenase 18 family member A1
237579_at	0.0576	7.1e-05	4.65292	1.29007	2.41436
222108_at	0.0682	9.84e-05	4.53377	1.28845	2.23176	AMIGO2	adhesion molecule with Ig like domain 2
206561_s_at	0.0625	8.15e-05	-4.60241	1.28006	-2.25777	AKR1B10	aldo-keto reductase family 1 member B10
219059_s_at	0.0705	0.000105	4.50918	1.27906	2.9569	LYVE1	lymphatic vessel endothelial hyaluronan receptor 1
228310_at	0.0708	0.000106	4.50618	1.27601	1.55131	ENAH	enabled homolog (Drosophila)
221916_at	0.067	9.51e-05	4.546	1.27582	3.28913	NEFL	neurofilament, light polypeptide
223681_s_at	0.0657	8.93e-05	-4.56913	1.275	-1.02818	PATJ	PATJ, crumbs cell polarity complex component
200704_at	0.0625	8.14e-05	-4.60322	1.27337	-1.00146	LITAF	lipopolysaccharide induced TNF factor
242500_at	0.0679	9.78e-05	4.53586	1.26827	2.33596
55065_at	0.0691	0.000101	4.52227	1.26689	0.909876	MARK4	microtubule affinity regulating kinase 4
215672_s_at	0.0662	9.09e-05	-4.56281	1.2646	-1.81966	AHCYL2	adenosylhomocysteinase like 2
57715_at	0.0721	0.00011	4.4918	1.26339	1.70269	CALHM2	calcium homeostasis modulator 2
204967_at	0.0724	0.000111	-4.49015	1.259	-1.37166	SHROOM2	shroom family member 2
227107_at	0.0691	0.000102	4.5219	1.25857	0.991921	PANX1	pannexin 1
204034_at	0.0625	8.16e-05	-4.60232	1.25779	-1.82407	ETHE1	ETHE1, persulfide dioxygenase
226056_at	0.0712	0.000107	4.5023	1.25747	1.3181	ARHGAP31	Rho GTPase activating protein 31
213338_at	0.0725	0.000111	4.48929	1.25666	1.40244	TMEM158	transmembrane protein 158 (gene/pseudogene)
212187_x_at	0.0655	8.84e-05	4.57293	1.25456	2.1198	PTGDS	prostaglandin D2 synthase
201617_x_at	0.069	0.000101	4.52513	1.25276	2.29452	CALD1	caldesmon 1
1557542_at	0.0654	8.79e-05	4.57483	1.25235	2.08358
223380_s_at	0.0662	9.11e-05	4.56163	1.25083	1.01384	LATS2	large tumor suppressor kinase 2
211208_s_at	0.0652	8.72e-05	-4.57799	1.24769	-0.784409	CASK	calcium/calmodulin dependent serine protein kinase
202742_s_at	0.0651	8.68e-05	-4.57974	1.24732	-1.05307	PRKACB	protein kinase cAMP-activated catalytic subunit beta
214261_s_at	0.0717	0.000109	-4.49518	1.24495	-1.79724	ADH6	alcohol dehydrogenase 6 (class V)
207717_s_at	0.0653	8.73e-05	-4.57728	1.24487	-1.87815	PKP2	plakophilin 2
212387_at	0.0667	9.28e-05	4.55522	1.24072	1.21869	TCF4	transcription factor 4
228802_at	0.069	0.000101	4.52465	1.23154	4.35767	RBPMS2	RNA binding protein with multiple splicing 2
221019_s_at	0.0688	9.98e-05	4.52858	1.23144	1.09035	COLEC12	collectin subfamily member 12
1567458_s_at	0.0654	8.76e-05	-4.57623	1.22761	-0.957455	RAC1	ras-related C3 botulinum toxin substrate 1 (rho family, small GTP binding protein Rac1)
212320_at	0.0648	8.63e-05	4.58175	1.22703	0.7591	TUBB	tubulin beta class I
210480_s_at	0.0691	0.000102	-4.52125	1.22696	-1.20791	MYO6	myosin VI
219584_at	0.0667	9.29e-05	4.55484	1.22623	2.17296	PLA1A	phospholipase A1 member A
1554450_s_at	0.0669	9.42e-05	-4.5494	1.22303	-1.36935	MIER3	MIER family member 3
1555889_a_at	0.0655	8.84e-05	4.5728	1.22135	0.916628	CRTAP	cartilage associated protein
204636_at	0.0743	0.000116	-4.47391	1.22122	-2.37036	COL17A1	collagen type XVII alpha 1 chain
239921_at	0.0717	0.000109	4.49692	1.22084	2.36881	COL28A1	collagen type XXVIII alpha 1 chain
209621_s_at	0.0706	0.000106	4.50795	1.22072	2.23676	PDLIM3	PDZ and LIM domain 3
243509_at	0.0738	0.000114	4.47861	1.21689	2.15656
208950_s_at	0.067	9.54e-05	-4.54498	1.21577	-0.768172	ALDH7A1	aldehyde dehydrogenase 7 family member A1
202273_at	0.0733	0.000113	4.48258	1.21452	1.3407	PDGFRB	platelet derived growth factor receptor beta
212510_at	0.0654	8.77e-05	-4.57556	1.21422	-1.00913	GPD1L	glycerol-3-phosphate dehydrogenase 1-like
202427_s_at	0.0655	8.88e-05	-4.57121	1.2119	-0.973055	MPC2	mitochondrial pyruvate carrier 2
203711_s_at	0.069	0.000101	-4.52576	1.21042	-1.11632	HIBCH	3-hydroxyisobutyryl-CoA hydrolase
212479_s_at	0.0669	9.45e-05	-4.54837	1.20977	-1.00334	RMND5A	required for meiotic nuclear division 5 homolog A
225978_at	0.067	9.52e-05	4.54562	1.20693	3.0152	RIMKLB	ribosomal modification protein rimK like family member B
221584_s_at	0.0667	9.37e-05	4.55145	1.20567	1.57599	KCNMA1	potassium calcium-activated channel subfamily M alpha 1
201940_at	0.0687	9.93e-05	-4.53037	1.20523	-0.93145	CPD	carboxypeptidase D
209372_x_at	0.075	0.000118	4.46733	1.19959	1.96332	TUBB2B///TUBB2A	tubulin beta 2B class IIb///tubulin beta 2A class IIa
205378_s_at	0.0669	9.44e-05	4.54861	1.19946	3.25249	ACHE	acetylcholinesterase (Cartwright blood group)
205011_at	0.0667	9.26e-05	-4.55595	1.19706	-0.908601	VWA5A	von Willebrand factor A domain containing 5A
224595_at	0.066	9.02e-05	-4.56536	1.19226	-1.366	SLC44A1	solute carrier family 44 member 1
221588_x_at	0.0673	9.59e-05	-4.54294	1.19008	-0.745408	ALDH6A1	aldehyde dehydrogenase 6 family member A1
209623_at	0.0667	9.39e-05	-4.55086	1.18872	-0.94285	MCCC2	methylcrotonoyl-CoA carboxylase 2
1557938_s_at	0.0761	0.000121	4.4591	1.18401	2.87551	PTRF	polymerase I and transcript release factor
209264_s_at	0.0753	0.000119	4.46542	1.18244	1.7882	TSPAN4	tetraspanin 4
225662_at	0.0699	0.000104	4.51493	1.18035	1.98724	ZAK	sterile alpha motif and leucine zipper containing kinase AZK
214435_x_at	0.067	9.48e-05	-4.54736	1.17986	-0.909797	RALA	RALA Ras like proto-oncogene A
226695_at	0.0764	0.000121	4.45744	1.17745	1.68836	PRRX1	paired related homeobox 1
34408_at	0.0769	0.000123	4.45218	1.1696	1.2015	RTN2	reticulon 2
235721_at	0.0766	0.000122	4.4555	1.16869	1.54641	DTX3	deltex E3 ubiquitin ligase 3
203556_at	0.0691	0.000102	4.52101	1.16809	0.926591	ZHX2	zinc fingers and homeoboxes 2
228201_at	0.0767	0.000122	4.45493	1.16539	1.39313	ARL13B	ADP ribosylation factor like GTPase 13B
201193_at	0.0662	9.11e-05	-4.56166	1.16523	-1.3428	IDH1	isocitrate dehydrogenase (NADP(+)) 1, cytosolic
204532_x_at	0.0667	9.39e-05	-4.55089	1.16482	-2.41027	UGT1A1///UGT1A4///UGT1A9///UGT1A6///UGT1A8///UGT1A10	UDP glucuronosyltransferase family 1 member A1///UDP glucuronosyltransferase family 1 member A4///UDP glucuronosyltransferase family 1 member A9///UDP glucuronosyltransferase family 1 member A6///UDP glucuronosyltransferase family 1 member A8///UDP glucuronosyltransferase family 1 member A10
226795_at	0.0721	0.00011	4.49245	1.16407	1.01441	LRCH1	leucine rich repeats and calponin homology domain containing 1
205666_at	0.0687	9.96e-05	4.52928	1.15438	2.41182	FMO1	flavin containing monooxygenase 1
204264_at	0.07	0.000104	-4.51297	1.15334	-1.59018	CPT2	carnitine palmitoyltransferase 2
241470_x_at	0.0655	8.89e-05	4.57089	1.15247	2.73006	RASSF9	Ras association domain family member 9
201690_s_at	0.0667	9.24e-05	-4.55669	1.14736	-1.02674	TPD52	tumor protein D52
226342_at	0.0713	0.000108	4.50076	1.14642	0.959676	SPTBN1	spectrin beta, non-erythrocytic 1
204622_x_at	0.0785	0.000126	4.44244	1.14163	2.12965	NR4A2	nuclear receptor subfamily 4 group A member 2
205752_s_at	0.0769	0.000123	4.45225	1.14028	1.28297	GSTM5	glutathione S-transferase mu 5
210844_x_at	0.0667	9.3e-05	-4.55429	1.14023	-0.789703	CTNNA1	catenin alpha 1
208870_x_at	0.0662	9.06e-05	-4.56372	1.1395	-0.711798	ATP5C1	ATP synthase, H+ transporting, mitochondrial F1 complex, gamma polypeptide 1
1553296_at	0.0743	0.000116	-4.47444	1.13783	-2.03531	ADGRG7	adhesion G protein-coupled receptor G7
213738_s_at	0.0661	9.04e-05	-4.56464	1.13533	-0.711516	ATP5A1	ATP synthase, H+ transporting, mitochondrial F1 complex, alpha subunit 1, cardiac muscle
229974_at	0.0677	9.69e-05	4.53915	1.13111	2.77567	EVC2	EvC ciliary complex subunit 2
207508_at	0.0667	9.29e-05	-4.55451	1.13072	-0.822814	ATP5G3	ATP synthase, H+ transporting, mitochondrial Fo complex subunit C3 (subunit 9)
229127_at	0.0767	0.000122	4.45406	1.13011	1.57639	JAM2	junctional adhesion molecule 2
206952_at	0.0667	9.22e-05	-4.55726	1.11905	-2.30735	G6PC	glucose-6-phosphatase catalytic subunit
216352_x_at	0.069	0.000101	4.52533	1.1175	2.43976	PCDHGA3	protocadherin gamma subfamily A, 3
205933_at	0.0742	0.000115	4.47621	1.11474	1.1696	SETBP1	SET binding protein 1
208613_s_at	0.0694	0.000102	-4.51948	1.1105	-1.25472	FLNB	filamin B
233857_s_at	0.0758	0.00012	4.46179	1.1046	2.83395	ASB2	ankyrin repeat and SOCS box containing 2
209121_x_at	0.07	0.000104	4.5135	1.10121	0.903703	NR2F2	nuclear receptor subfamily 2 group F member 2
208630_at	0.0689	0.0001	-4.52677	1.10085	-0.953285	HADHA	hydroxyacyl-CoA dehydrogenase/3-ketoacyl-CoA thiolase/enoyl-CoA hydratase (trifunctional protein), alpha subunit
227347_x_at	0.0729	0.000112	4.48508	1.10034	2.65823	HES4	hes family bHLH transcription factor 4
219867_at	0.0767	0.000122	4.45426	1.09781	2.40343	CHODL	chondrolectin
201384_s_at	0.0687	9.94e-05	-4.52984	1.09277	-0.70562	NBR1	NBR1, autophagy cargo receptor
219543_at	0.0688	9.98e-05	-4.52823	1.08901	-1.68304	PBLD	phenazine biosynthesis like protein domain containing
241897_at	0.0802	0.00013	4.43156	1.08803	1.55775
227529_s_at	0.0759	0.00012	4.46082	1.08763	3.22234	AKAP12	A-kinase anchoring protein 12
209598_at	0.0744	0.000116	4.47291	1.08423	2.54505	PNMA2	paraneoplastic Ma antigen 2
214247_s_at	0.0717	0.000109	4.49511	1.08336	1.34783	DKK3	dickkopf WNT signaling pathway inhibitor 3
201285_at	0.0689	0.0001	-4.52643	1.08192	-0.77865	MKRN1	makorin ring finger protein 1
208677_s_at	0.069	0.000101	-4.52416	1.08148	-1.69204	BSG	basigin (Ok blood group)
212958_x_at	0.07	0.000104	4.51352	1.08109	0.881005	PAM	peptidylglycine alpha-amidating monooxygenase
223046_at	0.0695	0.000103	-4.51814	1.07946	-0.710387	EGLN1	egl-9 family hypoxia inducible factor 1
203215_s_at	0.0713	0.000108	-4.50094	1.07876	-1.13515	MYO6	myosin VI
220769_s_at	0.0802	0.00013	-4.43241	1.07824	-1.03255	WDR78	WD repeat domain 78
204365_s_at	0.0817	0.000133	4.42199	1.07592	2.06577	REEP1	receptor accessory protein 1
213275_x_at	0.0694	0.000102	4.51877	1.0735	0.627076	CTSB	cathepsin B
213322_at	0.0729	0.000112	-4.48537	1.07274	-0.633957	OARD1	O-acyl-ADP-ribose deacylase 1
1555267_at	0.0835	0.000138	4.40987	1.06519	1.26212	GRID1	glutamate ionotropic receptor delta type subunit 1
212072_s_at	0.0707	0.000106	-4.50697	1.0641	-0.546975	CSNK2A1	casein kinase 2 alpha 1
207126_x_at	0.0705	0.000105	-4.50993	1.06378	-2.45021	UGT1A1///UGT1A4///UGT1A9///UGT1A6///UGT1A8///UGT1A10	UDP glucuronosyltransferase family 1 member A1///UDP glucuronosyltransferase family 1 member A4///UDP glucuronosyltransferase family 1 member A9///UDP glucuronosyltransferase family 1 member A6///UDP glucuronosyltransferase family 1 member A8///UDP glucuronosyltransferase family 1 member A10
205066_s_at	0.0773	0.000124	-4.44954	1.06341	-0.88712	ENPP1	ectonucleotide pyrophosphatase/phosphodiesterase 1
222379_at	0.0771	0.000123	4.45076	1.06165	2.34732	KCNE4	potassium voltage-gated channel subfamily E regulatory subunit 4
204870_s_at	0.0729	0.000112	4.48632	1.05745	2.98285	PCSK2	proprotein convertase subtilisin/kexin type 2
1555383_a_at	0.077	0.000123	-4.45135	1.057	-2.46932	POF1B	premature ovarian failure, 1B
212464_s_at	0.0705	0.000105	4.50936	1.05393	2.32001	FN1	fibronectin 1
218784_s_at	0.0841	0.000139	-4.4061	1.05318	-1.45639	SAYSD1	SAYSVFN motif domain containing 1
232146_at	0.0827	0.000136	-4.41548	1.05152	-1.00427	NDUFC1	NADH:ubiquinone oxidoreductase subunit C1
225652_at	0.0717	0.000109	-4.49664	1.05091	-0.746657	FARP2	FERM, ARH/RhoGEF and pleckstrin domain protein 2
207601_at	0.0713	0.000108	-4.50099	1.04994	-1.52339	SULT1B1	sulfotransferase family 1B member 1
1559322_at	0.0809	0.000132	-4.42667	1.04841	-2.25783	LOC727916	uncharacterized LOC727916
205311_at	0.0717	0.000109	-4.49499	1.04758	-2.41477	DDC	dopa decarboxylase
209614_at	0.0812	0.000133	4.42446	1.04599	1.96005	ADH1B	alcohol dehydrogenase 1B (class I), beta polypeptide
229910_at	0.0827	0.000135	4.41643	1.04435	1.08823	SHE	Src homology 2 domain containing E
205961_s_at	0.0736	0.000114	4.48047	1.04202	1.05802	PSIP1	PC4 and SFRS1 interacting protein 1
209487_at	0.076	0.00012	4.45983	1.03655	1.78295	RBPMS	RNA binding protein with multiple splicing
233514_x_at	0.0852	0.000143	-4.39723	1.02934	-2.16891	TEX11	testis expressed 11
221896_s_at	0.0691	0.000102	-4.52195	1.02859	-1.25789	HIGD1A	HIG1 hypoxia inducible domain family member 1A
227682_at	0.0717	0.000109	-4.49536	1.02679	-0.968496	SPPL2A	signal peptide peptidase like 2A
220622_at	0.0796	0.000129	-4.43543	1.01906	-2.30589	LRRC31	leucine rich repeat containing 31
201744_s_at	0.0717	0.000109	4.49725	1.01897	1.11742	LUM	lumican
242715_at	0.0854	0.000144	4.39476	1.01628	1.64498	ZNF536	zinc finger protein 536
203404_at	0.0831	0.000137	4.41293	1.01499	1.52316	ARMCX2	armadillo repeat containing, X-linked 2
216442_x_at	0.0717	0.000109	4.49677	1.0138	2.31719	FN1	fibronectin 1
218660_at	0.0796	0.000129	4.4357	1.01356	0.910283	DYSF	dysferlin
208647_at	0.0711	0.000107	-4.50323	1.01095	-0.688563	FDFT1	farnesyl-diphosphate farnesyltransferase 1
202454_s_at	0.0717	0.000109	-4.4948	1.008	-1.48505	ERBB3	erb-b2 receptor tyrosine kinase 3
203146_s_at	0.0835	0.000138	4.40972	1.00594	1.43639	GABBR1	gamma-aminobutyric acid type B receptor subunit 1
229844_at	0.0842	0.00014	4.40474	1.00062	0.945701	FOXP1	forkhead box P1
212135_s_at	0.0759	0.00012	4.46078	0.98953	1.76876	ATP2B4	ATPase plasma membrane Ca2+ transporting 4
201324_at	0.0717	0.000109	-4.49592	0.98859	-1.75344	EMP1	epithelial membrane protein 1
218137_s_at	0.0735	0.000113	-4.48131	0.988	-0.872457	SMAP1	small ArfGAP 1
238115_at	0.0874	0.00015	4.37933	0.98792	1.31575	DNAJC18	DnaJ heat shock protein family (Hsp40) member C18
211755_s_at	0.0706	0.000106	-4.50784	0.98515	-0.749915	ATP5F1	ATP synthase, H+ transporting, mitochondrial Fo complex subunit B1
219121_s_at	0.0754	0.000119	-4.46471	0.98394	-1.98469	ESRP1	epithelial splicing regulatory protein 1
1554575_a_at	0.0863	0.000146	-4.38877	0.98038	-2.06182	BPNT1	3'(2'), 5'-bisphosphate nucleotidase 1
1554260_a_at	0.0746	0.000117	-4.47123	0.97646	-1.03766	FRYL	FRY like transcription coactivator
239461_at	0.0742	0.000115	4.47565	0.9761	2.03896	GALNT15	polypeptide N-acetylgalactosaminyltransferase 15
202026_at	0.0726	0.000111	-4.48853	0.97536	-0.854023	SDHD	succinate dehydrogenase complex subunit D
228007_at	0.0842	0.00014	4.40379	0.97526	1.14139	CEP85L	centrosomal protein 85 like
212338_at	0.0736	0.000114	-4.48008	0.97306	-1.72476	MYO1D	myosin ID
201722_s_at	0.0746	0.000116	-4.47182	0.96073	-0.739769	GALNT1	polypeptide N-acetylgalactosaminyltransferase 1
218934_s_at	0.0841	0.00014	4.40555	0.95725	3.22749	HSPB7	heat shock protein family B (small) member 7
205079_s_at	0.0875	0.00015	4.3778	0.95725	2.4789	MPDZ	multiple PDZ domain crumbs cell polarity complex component
226021_at	0.0784	0.000126	-4.44305	0.95683	-0.866402	RDH10	retinol dehydrogenase 10 (all-trans)
219506_at	0.0818	0.000134	4.42101	0.95628	1.29509	C1orf54	chromosome 1 open reading frame 54
200980_s_at	0.0743	0.000116	-4.47413	0.95513	-0.676652	PDHA1	pyruvate dehydrogenase (lipoamide) alpha 1
218980_at	0.0832	0.000137	4.41192	0.95487	2.65306	FHOD3	formin homology 2 domain containing 3
221447_s_at	0.0854	0.000143	4.39604	0.95465	1.09944	GLT8D2	glycosyltransferase 8 domain containing 2
207507_s_at	0.0729	0.000112	-4.48652	0.95314	-1.16814	ATP5G3	ATP synthase, H+ transporting, mitochondrial Fo complex subunit C3 (subunit 9)
202543_s_at	0.0765	0.000121	-4.45636	0.95154	-1.43195	GMFB	glia maturation factor beta
212154_at	0.0888	0.000155	4.3678	0.9514	1.95668	SDC2	syndecan 2
222691_at	0.0748	0.000117	-4.4698	0.94991	-0.908479	SLC35B3	solute carrier family 35 member B3
218230_at	0.0756	0.000119	-4.46333	0.94858	-0.696201	ARFIP1	ADP ribosylation factor interacting protein 1
202202_s_at	0.0809	0.000132	4.42709	0.94798	1.12265	LAMA4	laminin subunit alpha 4
1552695_a_at	0.0888	0.000155	-4.36772	0.94685	-1.31335	SLC2A13	solute carrier family 2 member 13
203914_x_at	0.0733	0.000113	-4.48293	0.94604	-1.46953	HPGD	hydroxyprostaglandin dehydrogenase 15-(NAD)
205222_at	0.0854	0.000143	-4.39577	0.94467	-1.5019	EHHADH	enoyl-CoA, hydratase/3-hydroxyacyl CoA dehydrogenase
207031_at	0.0854	0.000144	4.3951	0.93916	2.56535	NKX3-2	NK3 homeobox 2
201325_s_at	0.075	0.000118	-4.46717	0.93869	-1.77537	EMP1	epithelial membrane protein 1
221729_at	0.0803	0.00013	4.43058	0.93854	1.36804	COL5A2	collagen type V alpha 2 chain
209897_s_at	0.0872	0.000149	4.38188	0.93825	1.41737	SLIT2	slit guidance ligand 2
226237_at	0.0855	0.000144	4.39328	0.9369	2.1167	COL8A1	collagen type VIII alpha 1 chain
206385_s_at	0.0748	0.000117	-4.46891	0.93444	-1.06551	ANK3	ankyrin 3, node of Ranvier (ankyrin G)
204777_s_at	0.0871	0.000148	4.38341	0.93167	1.39078	MAL	mal, T-cell differentiation protein
1554327_a_at	0.0906	0.000159	-4.35724	0.93125	-2.58862	CANT1	calcium activated nucleotidase 1
203002_at	0.0863	0.000146	4.38757	0.9265	1.38043	AMOTL2	angiomotin like 2
1557276_at	0.0908	0.00016	4.35423	0.92586	1.67895	LINC01016	long intergenic non-protein coding RNA 1016
216693_x_at	0.0906	0.000159	4.35816	0.92088	1.6077	HDGFRP3	hepatoma-derived growth factor, related protein 3
223393_s_at	0.0912	0.000162	4.35137	0.92074	1.83196	TSHZ3	teashirt zinc finger homeobox 3
222646_s_at	0.0837	0.000138	-4.40874	0.91867	-0.909695	ERO1A	endoplasmic reticulum oxidoreductase 1 alpha
1561863_a_at	0.0777	0.000125	4.44651	0.9163	2.0305
1557411_s_at	0.0807	0.000131	-4.42824	0.91494	-1.12472	SLC25A43	solute carrier family 25 member 43
209488_s_at	0.0847	0.000141	4.40152	0.91419	1.73879	RBPMS	RNA binding protein with multiple splicing
223193_x_at	0.0743	0.000115	-4.47508	0.91172	-1.01941	FAM162A	family with sequence similarity 162 member A
1554636_at	0.0776	0.000124	4.44764	0.90869	2.96393
230722_at	0.0918	0.000164	4.34693	0.90809	1.80629	BNC2	basonuclin 2
229092_at	0.092	0.000164	4.34543	0.90615	1.14527	NR2F2	nuclear receptor subfamily 2 group F member 2
229799_s_at	0.0842	0.00014	4.40416	0.90362	2.33339	NCAM1	neural cell adhesion molecule 1
219347_at	0.0827	0.000136	-4.41578	0.89099	-0.995563	NUDT15	nudix hydrolase 15
225098_at	0.0841	0.00014	4.40553	0.88615	1.05336	ABI2	abl-interactor 2
223623_at	0.0922	0.000165	4.34379	0.88504	3.71883	C2orf40	chromosome 2 open reading frame 40
1556488_s_at	0.0748	0.000117	4.46918	0.88419	2.52667	MAATS1	MYCBP associated and testis expressed 1
212670_at	0.0881	0.000152	4.37353	0.88378	2.49669	ELN	elastin
238621_at	0.0916	0.000163	-4.34894	0.88352	-1.67585	FMN1	formin 1
225946_at	0.0883	0.000153	4.37249	0.8776	2.74509	RASSF8	Ras association domain family member 8
223024_at	0.0863	0.000146	4.38839	0.877	1.03282	AP1M1	adaptor related protein complex 1 mu 1 subunit
224791_at	0.0852	0.000142	4.39801	0.87305	1.1432	ASAP1	ArfGAP with SH3 domain, ankyrin repeat and PH domain 1
1555259_at	0.0852	0.000143	4.39748	0.87263	2.13188	ZAK	sterile alpha motif and leucine zipper containing kinase AZK
231823_s_at	0.0908	0.00016	4.35453	0.87256	1.11983	SH3PXD2B	SH3 and PX domains 2B
212053_at	0.0788	0.000127	-4.4406	0.87227	-0.869676	LOC102724985///PDXDC1	pyridoxal-dependent decarboxylase domain-containing protein 1///pyridoxal dependent decarboxylase domain containing 1
227780_s_at	0.0906	0.000159	4.35748	0.8632	1.30638	ECSCR	endothelial cell surface expressed chemotaxis and apoptosis regulator
203007_x_at	0.0802	0.00013	-4.43199	0.86262	-0.849265	LYPLA1	lysophospholipase I
225185_at	0.095	0.000173	4.32603	0.85824	1.67522	MRAS	muscle RAS oncogene homolog
213908_at	0.0921	0.000164	4.34502	0.85773	1.6772	WHAMMP2///WHAMMP3	WAS protein homolog associated with actin, golgi membranes and microtubules pseudogene 2///WAS protein homolog associated with actin, golgi membranes and microtubules pseudogene 3
227550_at	0.0942	0.000171	4.33123	0.85749	2.36205	GFRA1	GDNF family receptor alpha 1
211612_s_at	0.0831	0.000137	-4.41261	0.85704	-0.936041	IL13RA1	interleukin 13 receptor subunit alpha 1
234864_s_at	0.0908	0.00016	-4.35527	0.85052	-2.03989	TRPM6	transient receptor potential cation channel subfamily M member 6
230102_at	0.0809	0.000132	4.42603	0.85009	2.17252	ETV5	ETS variant 5
228441_s_at	0.095	0.000173	-4.32652	0.84988	-1.69298
225406_at	0.0827	0.000135	4.41635	0.84773	0.878224	TWSG1	twisted gastrulation BMP signaling modulator 1
218303_x_at	0.0793	0.000128	-4.43777	0.84714	-0.750983	KRCC1	lysine rich coiled-coil 1
223392_s_at	0.095	0.000173	4.32589	0.84649	1.54816	TSHZ3	teashirt zinc finger homeobox 3
208899_x_at	0.0802	0.00013	-4.43235	0.84261	-0.888765	ATP6V1D	ATPase H+ transporting V1 subunit D
213438_at	0.095	0.000173	4.32579	0.83699	1.97463	NFASC	neurofascin
205399_at	0.0966	0.000178	4.31622	0.83409	1.57771	DCLK1	doublecortin like kinase 1
212080_at	0.0852	0.000143	4.39748	0.833	0.890372	KMT2A	lysine methyltransferase 2A
236045_x_at	0.0961	0.000177	4.31875	0.83007	1.33195
207937_x_at	0.0967	0.000179	4.31449	0.82945	1.18669	FGFR1	fibroblast growth factor receptor 1
224659_at	0.0958	0.000176	4.32089	0.82654	1.40873	SEPN1	selenoprotein N, 1
231120_x_at	0.088	0.000152	-4.37422	0.82416	-2.33936	PKIB	protein kinase (cAMP-dependent, catalytic) inhibitor beta
227678_at	0.0863	0.000146	-4.38808	0.82289	-0.997493	ATP23	ATP23 metallopeptidase and ATP synthase assembly factor homolog
229278_at	0.0872	0.000149	4.38119	0.81421	2.22297	USP51	ubiquitin specific peptidase 51
225930_at	0.0979	0.000182	4.30786	0.81381	1.55505	NKIRAS1	NFKB inhibitor interacting Ras like 1
57540_at	0.0873	0.000149	-4.38042	0.8057	-1.07213	RBKS	ribokinase
204337_at	0.0883	0.000153	4.37177	0.8045	2.83379	RGS4	regulator of G-protein signaling 4
209713_s_at	0.0985	0.000184	-4.30393	0.80196	-2.17465	SLC35D1	solute carrier family 35 member D1
220794_at	0.0985	0.000184	4.30357	0.8019	2.38916	GREM2	gremlin 2, DAN family BMP antagonist
201302_at	0.0809	0.000132	-4.42662	0.80037	-1.21598	ANXA4	annexin A4
206928_at	0.0908	0.00016	-4.35523	0.79983	-0.980954	ZNF124	zinc finger protein 124
231846_at	0.0931	0.000168	4.33725	0.7959	1.78773	FOXRED2	FAD dependent oxidoreductase domain containing 2
203812_at	0.0993	0.000186	4.29893	0.79136	1.93177	SLIT3	slit guidance ligand 3
233331_at	0.0888	0.000155	4.36763	0.7912	2.53399
212474_at	0.0848	0.000141	-4.40087	0.78784	-0.858833	AVL9	AVL9 cell migration associated
202129_s_at	0.0852	0.000143	-4.39746	0.78698	-1.47922	RIOK3	RIO kinase 3
218392_x_at	0.0863	0.000146	-4.38822	0.78637	-1.09264	SFXN1	sideroflexin 1
203723_at	0.0933	0.000169	4.33536	0.78611	1.48104	ITPKB	inositol-trisphosphate 3-kinase B
209615_s_at	0.0943	0.000171	-4.33071	0.78191	-1.04659	PAK1	p21 (RAC1) activated kinase 1
211994_at	0.0855	0.000144	4.39369	0.77894	0.760875	WNK1	WNK lysine deficient protein kinase 1
202036_s_at	0.0997	0.000188	4.29665	0.77485	1.90729	SFRP1	secreted frizzled related protein 1
205542_at	0.0932	0.000168	-4.3364	0.77365	-1.98484	STEAP1	six transmembrane epithelial antigen of the prostate 1
211548_s_at	0.0827	0.000136	-4.41503	0.77035	-1.4761	HPGD	hydroxyprostaglandin dehydrogenase 15-(NAD)
208170_s_at	0.0871	0.000149	-4.38247	0.76797	-2.00538	TRIM31	tripartite motif containing 31
201899_s_at	0.0837	0.000138	-4.40828	0.76537	-0.718666	UBE2A	ubiquitin conjugating enzyme E2 A
202366_at	0.0871	0.000148	-4.38351	0.76115	-1.14154	ACADS	acyl-CoA dehydrogenase, C-2 to C-3 short chain
229241_at	0.102	0.000194	-4.28374	0.75347	-1.81325	LDHD	lactate dehydrogenase D
202969_at	0.0875	0.00015	-4.37779	0.74414	-0.824831	DYRK2	dual specificity tyrosine phosphorylation regulated kinase 2
210298_x_at	0.0928	0.000167	4.33897	0.74332	2.3009	FHL1	four and a half LIM domains 1
227762_at	0.103	0.000198	4.27742	0.73897	3.02323
209030_s_at	0.0974	0.000181	4.31074	0.73687	1.28676	CADM1	cell adhesion molecule 1
222857_s_at	0.0978	0.000182	4.30875	0.73611	2.29952	KCNMB4	potassium calcium-activated channel subfamily M regulatory beta subunit 4
217942_at	0.0863	0.000146	-4.38813	0.73594	-0.663794	MRPS35	mitochondrial ribosomal protein S35
1552472_a_at	0.0956	0.000175	-4.32193	0.73534	-0.919632	ACAP2	ArfGAP with coiled-coil, ankyrin repeat and PH domains 2
211715_s_at	0.0877	0.000151	-4.37662	0.73351	-1.31896	BDH1	3-hydroxybutyrate dehydrogenase, type 1
212548_s_at	0.0855	0.000144	-4.39392	0.73194	-0.779613	FRYL	FRY like transcription coactivator
201348_at	0.0879	0.000151	4.37532	0.73035	1.598	GPX3	glutathione peroxidase 3
227084_at	0.103	0.0002	4.27351	0.72954	2.36252	DTNA	dystrobrevin alpha
235210_s_at	0.0981	0.000183	4.30626	0.72722	1.98207	SBSPON	somatomedin B and thrombospondin type 1 domain containing
223378_at	0.103	0.000197	4.27867	0.72679	1.42152	GLIS2	GLIS family zinc finger 2
228831_s_at	0.0993	0.000187	4.29871	0.72574	1.02249	GNG7	G protein subunit gamma 7
212263_at	0.0925	0.000166	4.34141	0.72403	1.33926	QKI	QKI, KH domain containing RNA binding
204731_at	0.0922	0.000165	4.34345	0.71969	1.65101	TGFBR3	transforming growth factor beta receptor 3
228732_at	0.0922	0.000165	4.34323	0.7193	2.25121	GUCY1A2	guanylate cyclase 1 soluble subunit alpha 2
201040_at	0.092	0.000164	4.34565	0.71864	1.33383	GNAI2	G protein subunit alpha i2
228325_at	0.103	0.0002	4.27281	0.71607	1.45128	SPIDR	scaffolding protein involved in DNA repair
202763_at	0.09	0.000157	-4.36195	0.71582	-0.920542	CASP3	caspase 3
202951_at	0.0871	0.000148	-4.38277	0.71551	-0.793166	STK38	serine/threonine kinase 38
1555881_s_at	0.0983	0.000183	4.3052	0.7154	0.912562	LZTS2	leucine zipper tumor suppressor 2
218218_at	0.0874	0.00015	-4.37981	0.71485	-1.61963	APPL2	adaptor protein, phosphotyrosine interacting with PH domain and leucine zipper 2
217863_at	0.0951	0.000174	4.32512	0.71021	0.735888	PIAS1	protein inhibitor of activated STAT 1
225842_at	0.104	0.000203	4.26713	0.7099	1.94074	PHLDA1	pleckstrin homology like domain family A member 1
213107_at	0.0916	0.000163	-4.34837	0.70956	-0.700894	TNIK	TRAF2 and NCK interacting kinase
221974_at	0.104	0.000202	4.26881	0.70952	1.56127	LOC101930404///SNORD116-28///SNORD115-26///SNORD115-13///SNORD115-7///SNORD116-22///SNORD116-4///PWARSN///SNORD107///SNRPN///IPW	uncharacterized LOC101930404///small nucleolar RNA, C/D box 116-28///small nucleolar RNA, C/D box 115-26///small nucleolar RNA, C/D box 115-13///small nucleolar RNA, C/D box 115-7///small nucleolar RNA, C/D box 116-22///small nucleolar RNA, C/D box 116-4///Prader Willi/Angelman region RNA, SNRPN neighbor///small nucleolar RNA, C/D box 107///small nuclear ribonucleoprotein polypeptide N///imprinte…
212503_s_at	0.0955	0.000175	4.32274	0.70805	1.415	DIP2C	disco interacting protein 2 homolog C
201957_at	0.0912	0.000161	4.35262	0.70437	1.77426	PPP1R12B	protein phosphatase 1 regulatory subunit 12B
205799_s_at	0.0883	0.000153	-4.37215	0.70245	-1.87408	SLC3A1	solute carrier family 3 member 1
234752_x_at	0.0863	0.000146	4.38877	0.70232	2.51575	DMD	dystrophin
204471_at	0.101	0.00019	4.29188	0.70204	3.44541	GAP43	growth associated protein 43
226103_at	0.105	0.000206	4.26185	0.70111	3.17179	NEXN	nexilin F-actin binding protein
204045_at	0.0961	0.000177	4.31874	0.70084	1.26515	TCEAL1	transcription elongation factor A like 1
207188_at	0.105	0.000204	-4.26588	0.69805	-1.62569	TEN1-CDK3///CDK3	TEN1-CDK3 readthrough (NMD candidate)///cyclin dependent kinase 3
200911_s_at	0.0875	0.00015	4.37839	0.69599	0.887558	TACC1	transforming acidic coiled-coil containing protein 1
213626_at	0.0916	0.000163	-4.3486	0.69561	-0.727138	CBR4	carbonyl reductase 4
224598_at	0.0871	0.000148	-4.38314	0.69384	-1.23683	MGAT4B	mannosyl (alpha-1,3-)-glycoprotein beta-1,4-N-acetylglucosaminyltransferase, isozyme B
217721_at	0.104	0.000204	4.26651	0.69239	1.88137	2023-09-07	septin 7
205578_at	0.0972	0.00018	4.31224	0.69198	2.57016	ROR2	receptor tyrosine kinase like orphan receptor 2
203632_s_at	0.105	0.000207	4.26016	0.69104	1.32597	GPRC5B	G protein-coupled receptor class C group 5 member B
212543_at	0.088	0.000152	-4.37477	0.68792	-0.879899	AIM1	absent in melanoma 1
41644_at	0.0959	0.000176	4.32034	0.68707	0.973608	SASH1	SAM and SH3 domain containing 1
210791_s_at	0.0995	0.000187	-4.29747	0.68605	-0.979316	ARHGAP32	Rho GTPase activating protein 32
212522_at	0.0888	0.000154	-4.36919	0.68454	-1.07242	PDE8A	phosphodiesterase 8A
213805_at	0.105	0.000205	-4.2635	0.67749	-1.29002	ABHD5	abhydrolase domain containing 5
229942_at	0.103	0.000199	4.27543	0.67743	2.44101	BNC2	basonuclin 2
206288_at	0.107	0.000212	-4.25122	0.67459	-1.46377	PGGT1B	protein geranylgeranyltransferase type I subunit beta
226145_s_at	0.107	0.000213	4.25039	0.67297	2.05386	FRAS1	Fraser extracellular matrix complex subunit 1
204203_at	0.0912	0.000162	-4.35167	0.66852	-1.06915	CEBPG	CCAAT/enhancer binding protein gamma
225990_at	0.104	0.000204	4.26644	0.66754	1.55978	BOC	BOC cell adhesion associated, oncogene regulated
223427_s_at	0.0912	0.000161	-4.35217	0.66636	-2.20794	EPB41L4B	erythrocyte membrane protein band 4.1 like 4B
205383_s_at	0.0925	0.000166	4.341	0.66408	0.901717	ZBTB20	zinc finger and BTB domain containing 20
224617_at	0.0888	0.000154	-4.36837	0.66128	-0.690687	PTBP3	polypyrimidine tract binding protein 3
214440_at	0.0906	0.000158	-4.35865	0.65951	-1.37097	NAT1	N-acetyltransferase 1
205891_at	0.0967	0.000179	-4.31463	0.65632	-1.88961	ADORA2B	adenosine A2b receptor
222322_at	0.0902	0.000158	4.36094	0.65365	2.67388
200804_at	0.0875	0.00015	-4.37879	0.65288	-0.653167	TMBIM6	transmembrane BAX inhibitor motif containing 6
65517_at	0.0985	0.000184	-4.30417	0.65106	-1.87322	AP1M2	adaptor related protein complex 1 mu 2 subunit
228636_at	0.108	0.000218	4.24154	0.65041	1.55564	BHLHE22	basic helix-loop-helix family member e22
212694_s_at	0.0931	0.000168	-4.33717	0.6499	-0.90619	PCCB	propionyl-CoA carboxylase beta subunit
206200_s_at	0.0888	0.000155	-4.36756	0.64929	-0.773557	ANXA11	annexin A11
221879_at	0.09	0.000157	-4.36221	0.64527	-1.54008	CALML4	calmodulin like 4
214414_x_at	0.0916	0.000163	4.348	0.64515	2.16066	HBA2///HBA1	hemoglobin subunit alpha 2///hemoglobin subunit alpha 1
219356_s_at	0.0906	0.000159	-4.35694	0.64169	-0.833845	CHMP5	charged multivesicular body protein 5
225146_at	0.109	0.00022	4.23752	0.64161	1.67046	FAM219A	family with sequence similarity 219 member A
225782_at	0.103	0.000199	4.27473	0.64023	2.86304	MSRB3	methionine sulfoxide reductase B3
208892_s_at	0.0926	0.000167	4.34006	0.63521	0.810937	DUSP6	dual specificity phosphatase 6
209205_s_at	0.0955	0.000175	4.32264	0.63341	0.814446	LMO4	LIM domain only 4
207233_s_at	0.105	0.000206	4.26177	0.63161	1.36366	MITF	melanogenesis associated transcription factor
242727_at	0.107	0.000216	-4.24511	0.62956	-1.34334	ARL5B	ADP ribosylation factor like GTPase 5B
228399_at	0.0973	0.00018	4.31136	0.62669	2.77262	OSR1	odd-skipped related transciption factor 1
202007_at	0.1	0.000189	4.29394	0.62417	1.46804	NID1	nidogen 1
209385_s_at	0.0916	0.000163	-4.34845	0.62303	-0.646478	PROSC	proline synthetase cotranscribed homolog (bacterial)
205366_s_at	0.102	0.000195	-4.28251	0.61948	-0.873926	HOXB6	homeobox B6
217897_at	0.103	0.000197	4.27776	0.61612	1.93515	FXYD6	FXYD domain containing ion transport regulator 6
235574_at	0.102	0.000195	4.28159	0.61544	2.01744	GBP4	guanylate binding protein 4
202395_at	0.0931	0.000168	-4.33685	0.61525	-0.973949	LOC101930324///NSF	uncharacterized LOC101930324///N-ethylmaleimide sensitive factor, vesicle fusing ATPase
202343_x_at	0.0906	0.000159	-4.3567	0.61413	-0.841711	COX5B	cytochrome c oxidase subunit 5B
206042_x_at	0.0992	0.000186	4.29986	0.6131	1.26265	SNURF///SNRPN	SNRPN upstream reading frame///small nuclear ribonucleoprotein polypeptide N
208510_s_at	0.0948	0.000172	-4.32828	0.61091	-1.68616	PPARG	peroxisome proliferator activated receptor gamma
202236_s_at	0.0922	0.000165	-4.34302	0.60866	-1.32097	SLC16A1	solute carrier family 16 member 1
212817_at	0.111	0.000227	4.22624	0.60803	2.41914	DNAJB5	DnaJ heat shock protein family (Hsp40) member B5
1561624_at	0.101	0.000192	4.28857	0.60558	2.23385	LOC101927537	uncharacterized LOC101927537
226111_s_at	0.107	0.000215	4.24605	0.60421	1.20851	ZNF385A	zinc finger protein 385A
212600_s_at	0.0907	0.00016	-4.3563	0.6038	-0.81069	UQCRC2	ubiquinol-cytochrome c reductase core protein II
239277_at	0.105	0.000206	4.26289	0.60306	0.877331
1553954_at	0.0966	0.000178	-4.31562	0.60192	-0.893235	ALG14	ALG14, UDP-N-acetylglucosaminyltransferase subunit
212593_s_at	0.0906	0.000159	-4.35774	0.59996	-0.854155	MIR4680///PDCD4	microRNA 4680///programmed cell death 4 (neoplastic transformation inhibitor)
227297_at	0.105	0.000207	4.26	0.59894	1.6826	ITGA9	integrin subunit alpha 9
244008_at	0.112	0.000229	4.22356	0.59867	1.32934	PARP8	poly(ADP-ribose) polymerase family member 8
223242_s_at	0.0978	0.000182	-4.30841	0.59653	-0.754843	MFSD11	major facilitator superfamily domain containing 11
210086_at	0.112	0.000231	-4.21995	0.59555	-1.54123	HR	hair growth associated
208084_at	0.11	0.000222	-4.23426	0.59538	-2.17562	LOC100505984///ITGB6	uncharacterized LOC100505984///integrin subunit beta 6
218498_s_at	0.106	0.000209	-4.25739	0.59489	-0.92351	ERO1A	endoplasmic reticulum oxidoreductase 1 alpha
205717_x_at	0.107	0.000214	4.24726	0.58914	1.24918	PCDHGA1///PCDHGA2///PCDHGA3///PCDHGA4///PCDHGA5///PCDHGA6///PCDHGA7///PCDHGA9///PCDHGA10///PCDHGA11///PCDHGB1///PCDHGB2///PCDHGB3///PCDHGB5///PCDHGB6///PCDHGB7///PCDHGC4///PCDHGC5///PCDHGA12///PCDHGA8///PCDHGB4///PCDHGC3	protocadherin gamma subfamily A, 1///protocadherin gamma subfamily A, 2///protocadherin gamma subfamily A, 3///protocadherin gamma subfamily A, 4///protocadherin gamma subfamily A, 5///protocadherin gamma subfamily A, 6///protocadherin gamma subfamily A, 7///protocadherin gamma subfamily A, 9///protocadherin gamma subfamily A, 10///protocadherin gamma subfamily A, 11///protocadherin gamma subfami…
211025_x_at	0.0921	0.000165	-4.34452	0.58491	-0.898894	COX5B	cytochrome c oxidase subunit 5B
227370_at	0.113	0.000232	4.21815	0.58482	1.40316	FAM171B	family with sequence similarity 171 member B
218638_s_at	0.106	0.000211	4.25338	0.58155	1.27765	LOC100130872///SPON2	uncharacterized LOC100130872///spondin 2
219895_at	0.11	0.000221	4.23537	0.57869	2.18198	TMEM255A	transmembrane protein 255A
221541_at	0.0992	0.000186	4.29973	0.57862	1.10415	CRISPLD2	cysteine rich secretory protein LCCL domain containing 2
203746_s_at	0.0979	0.000182	-4.30747	0.57796	-0.73368	HCCS	holocytochrome c synthase
212386_at	0.0948	0.000172	4.32768	0.57656	1.14058	TCF4	transcription factor 4
227705_at	0.114	0.000239	4.20665	0.56635	2.04197	TCEAL7	transcription elongation factor A like 7
205698_s_at	0.0966	0.000178	-4.31536	0.56508	-0.962664	MAP2K6	mitogen-activated protein kinase kinase 6
217764_s_at	0.101	0.00019	4.29229	0.56378	1.21778	RAB31	RAB31, member RAS oncogene family
226415_at	0.109	0.00022	4.23787	0.56053	1.129	VAT1L	vesicle amine transport 1 like
209082_s_at	0.107	0.000215	4.24711	0.56035	1.00146	COL18A1	collagen type XVIII alpha 1 chain
235342_at	0.101	0.000192	4.28845	0.55767	3.07574	SPOCK3	sparc/osteonectin, cwcv and kazal-like domains proteoglycan (testican) 3
221773_at	0.0998	0.000188	4.29567	0.55736	1.24986	ELK3	ELK3, ETS transcription factor
214665_s_at	0.0933	0.000169	-4.33566	0.55715	-1.13507	CHP1	calcineurin like EF-hand protein 1
227846_at	0.115	0.000242	4.20298	0.55679	1.09565	GPR176	G protein-coupled receptor 176
222885_at	0.106	0.00021	4.25456	0.55623	1.01665	EMCN	endomucin
228274_at	0.112	0.000228	-4.22394	0.55621	-2.09368	SDSL	serine dehydratase like
205249_at	0.113	0.000233	4.21599	0.55612	2.39854	EGR2	early growth response 2
209531_at	0.111	0.000227	-4.22579	0.55396	-1.40345	GSTZ1	glutathione S-transferase zeta 1
201942_s_at	0.113	0.000234	-4.21507	0.55325	-1.17544	CPD	carboxypeptidase D
204595_s_at	0.112	0.00023	4.22091	0.55056	1.84328	STC1	stanniocalcin 1
210675_s_at	0.1	0.000189	-4.29315	0.54891	-1.44172	PTPRR	protein tyrosine phosphatase, receptor type R
222572_at	0.101	0.00019	4.29165	0.54507	1.20409	PDP1	pyruvate dehyrogenase phosphatase catalytic subunit 1
207158_at	0.116	0.000244	-4.19902	0.54417	-1.77441	APOBEC1	apolipoprotein B mRNA editing enzyme catalytic subunit 1
231597_x_at	0.105	0.000206	4.26165	0.54355	3.11388
219313_at	0.105	0.000206	-4.26231	0.54328	-1.27121	GRAMD1C	GRAM domain containing 1C
215933_s_at	0.115	0.000241	4.20482	0.53994	1.42798	HHEX	hematopoietically expressed homeobox
32502_at	0.113	0.000235	4.21284	0.53606	1.0758	GDPD5	glycerophosphodiester phosphodiesterase domain containing 5
212814_at	0.0961	0.000177	-4.31863	0.53002	-1.6246	AHCYL2	adenosylhomocysteinase like 2
202342_s_at	0.0992	0.000186	-4.30018	0.52823	-0.922056	TRIM2	tripartite motif containing 2
241722_x_at	0.111	0.000226	4.22814	0.52512	1.3863
214436_at	0.107	0.000216	4.24534	0.52461	2.64855	FBXL2	F-box and leucine rich repeat protein 2
210007_s_at	0.117	0.000249	-4.19274	0.52377	-1.67829	GPD2	glycerol-3-phosphate dehydrogenase 2
1553559_at	0.106	0.000209	-4.25752	0.5237	-2.07591	TMEM171	transmembrane protein 171
212358_at	0.117	0.00025	4.19043	0.52109	2.37064	CLIP3	CAP-Gly domain containing linker protein 3
228537_at	0.117	0.00025	4.18995	0.52104	1.69648	GLI2	GLI family zinc finger 2
202486_at	0.102	0.000195	-4.2815	0.52075	-0.849264	AFG3L2	AFG3 like matrix AAA peptidase subunit 2
224822_at	0.111	0.000224	4.2304	0.51928	1.39207	DLC1	DLC1 Rho GTPase activating protein
201516_at	0.106	0.000211	4.25271	0.51808	0.855429	SRM	spermidine synthase
201888_s_at	0.107	0.000213	-4.25032	0.51702	-0.810509	IL13RA1	interleukin 13 receptor subunit alpha 1
238719_at	0.115	0.000242	4.20222	0.5162	0.900081	PPP2CA	protein phosphatase 2 catalytic subunit alpha
217845_x_at	0.0948	0.000172	-4.32817	0.51397	-1.01358	HIGD1A	HIG1 hypoxia inducible domain family member 1A
201818_at	0.118	0.000252	4.18698	0.51137	1.96632	LPCAT1	lysophosphatidylcholine acyltransferase 1
218380_at	0.114	0.000237	4.21018	0.50888	1.52738	LOC728392	uncharacterized LOC728392
227131_at	0.113	0.000232	4.21829	0.50784	0.97915	MAP3K3	mitogen-activated protein kinase kinase kinase 3
220441_at	0.111	0.000226	-4.22774	0.5066	-1.37374	DNAJC22	DnaJ heat shock protein family (Hsp40) member C22
232737_s_at	0.113	0.000234	-4.21454	0.50381	-1.25119	ENPP3	ectonucleotide pyrophosphatase/phosphodiesterase 3
213836_s_at	0.103	0.000198	-4.27662	0.49881	-0.926817	WIPI1	WD repeat domain, phosphoinositide interacting 1
209505_at	0.117	0.000249	4.19231	0.49827	1.42274	NR2F1	nuclear receptor subfamily 2 group F member 1
224435_at	0.101	0.000191	-4.28909	0.49197	-1.04391	FAM213A	family with sequence similarity 213 member A
203766_s_at	0.12	0.00026	4.17612	0.49137	4.13577	LMOD1	leiomodin 1
228505_s_at	0.116	0.000246	-4.19719	0.48746	-1.06918	TMEM170A	transmembrane protein 170A
208651_x_at	0.0966	0.000178	-4.31601	0.48501	-1.45694	CD24	CD24 molecule
205805_s_at	0.121	0.000262	4.17388	0.48488	1.60635	ROR1	receptor tyrosine kinase like orphan receptor 1
224799_at	0.101	0.000192	-4.28713	0.48146	-1.50092	NDFIP2	Nedd4 family interacting protein 2
1553962_s_at	0.119	0.000255	4.18385	0.48037	2.60976	RHOB	ras homolog family member B
208909_at	0.0979	0.000182	-4.30726	0.47671	-0.867223	UQCRFS1	ubiquinol-cytochrome c reductase, Rieske iron-sulfur polypeptide 1
227680_at	0.105	0.000206	-4.26168	0.47599	-0.874446	ZNF326	zinc finger protein 326
228956_at	0.102	0.000196	-4.27991	0.47524	-1.55428	UGT8	UDP glycosyltransferase 8
1557820_at	0.0992	0.000186	-4.29958	0.47401	-1.01803	AFG3L2	AFG3 like matrix AAA peptidase subunit 2
204748_at	0.119	0.000257	4.18007	0.47214	2.65284	PTGS2	prostaglandin-endoperoxide synthase 2
218538_s_at	0.11	0.000224	-4.23169	0.46885	-0.858383	MRS2	MRS2, magnesium transporter
214719_at	0.102	0.000196	-4.27965	0.4676	-1.01332	SLC46A3	solute carrier family 46 member 3
236600_at	0.119	0.000255	4.18295	0.46605	1.97412	SPG20	spastic paraplegia 20 (Troyer syndrome)
203665_at	0.103	0.000201	-4.27115	0.46439	-1.17607	HMOX1	heme oxygenase 1
203680_at	0.105	0.000206	4.2621	0.4635	0.832959	PRKAR2B	protein kinase cAMP-dependent type II regulatory subunit beta
219954_s_at	0.116	0.000248	-4.19433	0.46327	-1.63555	GBA3	glucosylceramidase beta 3 (gene/pseudogene)
202511_s_at	0.102	0.000195	-4.28309	0.46229	-0.664273	ATG5	autophagy related 5
228827_at	0.118	0.000253	4.18581	0.46211	1.45887	RUNX1T1	RUNX1 translocation partner 1
201733_at	0.114	0.000238	-4.20838	0.46123	-1.84581	CLCN3	chloride voltage-gated channel 3
206911_at	0.121	0.000264	-4.17114	0.45922	-1.878	TRIM25	tripartite motif containing 25
203827_at	0.106	0.000209	-4.25695	0.45833	-1.12398	WIPI1	WD repeat domain, phosphoinositide interacting 1
202966_at	0.116	0.000245	4.1978	0.45285	2.04698	CAPN6	calpain 6
202722_s_at	0.102	0.000195	-4.2825	0.45021	-1.40236	GFPT1	glutamine--fructose-6-phosphate transaminase 1
212158_at	0.115	0.000241	4.2042	0.44838	1.85534	SDC2	syndecan 2
224511_s_at	0.102	0.000195	-4.28202	0.44183	-0.817293	TXNDC17	thioredoxin domain containing 17
225412_at	0.105	0.000204	-4.26486	0.44176	-0.946777	TMEM87B	transmembrane protein 87B
201146_at	0.102	0.000195	-4.28213	0.44169	-0.586833	NFE2L2	nuclear factor, erythroid 2 like 2
203942_s_at	0.115	0.000241	-4.20371	0.44089	-1.18668	MARK2	microtubule affinity regulating kinase 2
208946_s_at	0.103	0.000199	-4.27565	0.43866	-0.610206	BECN1	beclin 1
226037_s_at	0.115	0.000244	4.20024	0.43749	1.23063	TAF9B	TATA-box binding protein associated factor 9b
204249_s_at	0.109	0.000219	4.23962	0.43581	1.00607	LMO2	LIM domain only 2
235368_at	0.12	0.000259	4.1772	0.43356	1.14705	ADAMTS5	ADAM metallopeptidase with thrombospondin type 1 motif 5
226388_at	0.103	0.000198	-4.27591	0.4329	-0.976746	TCEA3	transcription elongation factor A3
200883_at	0.102	0.000196	-4.27954	0.43243	-1.03779	UQCRC2	ubiquinol-cytochrome c reductase core protein II
219797_at	0.114	0.000239	-4.20787	0.4322	-0.959417	MGAT4A	mannosyl (alpha-1,3-)-glycoprotein beta-1,4-N-acetylglucosaminyltransferase, isozyme A
232202_at	0.112	0.00023	-4.2217	0.42868	-1.87659	FAM83B	family with sequence similarity 83 member B
209711_at	0.103	0.000199	-4.27428	0.42729	-1.07371	SLC35D1	solute carrier family 35 member D1
224917_at	0.105	0.000206	4.26137	0.42375	1.28006	MIR21///VMP1	microRNA 21///vacuole membrane protein 1
209872_s_at	0.126	0.000278	-4.15167	0.41927	-2.02767	PKP3	plakophilin 3
225090_at	0.107	0.000213	4.24994	0.419	0.610281	MIR6751///SYVN1	microRNA 6751///synoviolin 1
200636_s_at	0.102	0.000196	-4.28094	0.41878	-1.11245	PTPRF	protein tyrosine phosphatase, receptor type F
221824_s_at	0.107	0.000213	-4.24986	0.4143	-0.542344	2023-03-08	membrane associated ring-CH-type finger 8
1566473_a_at	0.118	0.000253	4.18683	0.4131	2.02299	LOC100996506	uncharacterized LOC100996506
218096_at	0.106	0.00021	-4.25547	0.41269	-0.843559	AGPAT5	1-acylglycerol-3-phosphate O-acyltransferase 5
203224_at	0.103	0.000198	-4.27628	0.41267	-1.22813	RFK	riboflavin kinase
209541_at	0.121	0.000262	4.17378	0.41197	1.11546	IGF1	insulin like growth factor 1
223993_s_at	0.103	0.000201	-4.27126	0.41078	-0.807602	CNIH4	cornichon family AMPA receptor auxiliary protein 4
221667_s_at	0.123	0.000269	4.1637	0.40935	2.83205	HSPB8	heat shock protein family B (small) member 8
210155_at	0.126	0.000281	4.14773	0.40517	1.72019	MYOC	myocilin
202008_s_at	0.128	0.000286	4.14061	0.40509	1.7597	NID1	nidogen 1
242051_at	0.128	0.000287	4.13987	0.40418	1.1925
225171_at	0.106	0.00021	-4.25445	0.40269	-0.855236	ARHGAP18	Rho GTPase activating protein 18
212382_at	0.118	0.000252	4.1875	0.40208	1.17996	TCF4	transcription factor 4
202540_s_at	0.107	0.000216	-4.24539	0.39988	-1.13528	HMGCR	3-hydroxy-3-methylglutaryl-CoA reductase
214803_at	0.119	0.000255	4.18343	0.39941	2.33778	CDH6	cadherin 6
244677_at	0.126	0.00028	4.14808	0.39872	1.96239	MIR6883///PER1	microRNA 6883///period circadian clock 1
226207_at	0.128	0.000286	4.14092	0.39872	2.21107	RILPL1	Rab interacting lysosomal protein like 1
202897_at	0.125	0.000277	4.15261	0.39516	1.31085	SIRPA	signal regulatory protein alpha
202965_s_at	0.128	0.000289	4.13702	0.39343	1.57811	CAPN6	calpain 6
202021_x_at	0.103	0.000199	4.27492	0.39131	0.597408	EIF1	eukaryotic translation initiation factor 1
212130_x_at	0.103	0.0002	4.27286	0.38623	0.597588	EIF1	eukaryotic translation initiation factor 1
222996_s_at	0.112	0.000229	4.22265	0.38114	0.681864	CXXC5	CXXC finger protein 5
206932_at	0.128	0.000285	4.14175	0.37839	1.4789	CH25H	cholesterol 25-hydroxylase
227962_at	0.107	0.000212	-4.25181	0.37218	-1.3544	ACOX1	acyl-CoA oxidase 1
204396_s_at	0.116	0.000244	4.19938	0.3711	1.04321	GRK5	G protein-coupled receptor kinase 5
204345_at	0.117	0.00025	4.19084	0.37068	1.42711	COL16A1	collagen type XVI alpha 1 chain
227438_at	0.13	0.000298	-4.12574	0.36973	-1.44264	ALPK1	alpha kinase 1
203477_at	0.11	0.000222	4.23375	0.36835	1.31209	COL15A1	collagen type XV alpha 1 chain
204589_at	0.121	0.000262	4.17291	0.36565	1.1126	NUAK1	NUAK family kinase 1
212594_at	0.107	0.000214	-4.24719	0.36525	-0.87295	MIR4680///PDCD4	microRNA 4680///programmed cell death 4 (neoplastic transformation inhibitor)
201735_s_at	0.108	0.000216	-4.24407	0.36456	-1.0708	CLCN3	chloride voltage-gated channel 3
201339_s_at	0.105	0.000207	-4.25965	0.36317	-0.843777	SCP2	sterol carrier protein 2
213292_s_at	0.111	0.000227	-4.22649	0.36215	-0.723803	SNX13	sorting nexin 13
226261_at	0.115	0.000241	-4.20396	0.36177	-0.91474	ZNRF2	zinc and ring finger 2, E3 ubiquitin protein ligase
204400_at	0.13	0.000299	4.1245	0.35915	1.33497	EFS	embryonal Fyn-associated substrate
202741_at	0.105	0.000205	-4.2647	0.35838	-0.710583	PRKACB	protein kinase cAMP-activated catalytic subunit beta
213891_s_at	0.109	0.00022	4.23706	0.35713	1.07092	TCF4	transcription factor 4
233604_at	0.116	0.000246	-4.19689	0.35499	-1.98902	FLJ22763	uncharacterized LOC401081
225355_at	0.107	0.000215	-4.24639	0.35411	-0.915838	NEURL1B	neuralized E3 ubiquitin protein ligase 1B
224663_s_at	0.123	0.000268	4.16456	0.35292	2.23616	CFL2	cofilin 2
214920_at	0.127	0.000284	4.14329	0.34199	2.5598	THSD7A	thrombospondin type 1 domain containing 7A
205352_at	0.133	0.000307	4.11443	0.34164	1.5988	SERPINI1	serpin family I member 1
224002_s_at	0.13	0.0003	4.12313	0.34047	1.15305	FKBP7	FK506 binding protein 7
1553732_s_at	0.124	0.000274	4.1566	0.3401	1.74399	CEP89	centrosomal protein 89
204154_at	0.127	0.000282	4.14597	0.33961	2.52792	CDO1	cysteine dioxygenase type 1
201539_s_at	0.123	0.000268	4.16453	0.33939	2.30375	FHL1	four and a half LIM domains 1
219025_at	0.128	0.000286	4.14037	0.33478	1.25104	CD248	CD248 molecule
201389_at	0.129	0.000292	4.13258	0.33266	2.15715	ITGA5	integrin subunit alpha 5
212122_at	0.13	0.000295	4.12886	0.33058	1.82011	RHOQ	ras homolog family member Q
205032_at	0.13	0.000295	-4.12978	0.33025	-1.21717	ITGA2	integrin subunit alpha 2
205140_at	0.119	0.000257	-4.18011	0.32784	-0.648624	FPGT	fucose-1-phosphate guanylyltransferase
227476_at	0.123	0.000269	4.16378	0.32428	0.686064	LPGAT1	lysophosphatidylglycerol acyltransferase 1
208396_s_at	0.134	0.000312	4.10806	0.32378	1.53868	PDE1A	phosphodiesterase 1A
202636_at	0.11	0.000224	-4.23143	0.32167	-0.754451	RNF103	ring finger protein 103
244170_at	0.115	0.000243	4.20073	0.32049	2.54712	RAB3C	RAB3C, member RAS oncogene family
200832_s_at	0.114	0.000236	-4.21154	0.31898	-0.955816	SCD	stearoyl-CoA desaturase
212566_at	0.113	0.000232	4.21864	0.31774	0.864302	MAP4	microtubule associated protein 4
241400_at	0.134	0.000316	4.10424	0.31771	1.64496
234992_x_at	0.126	0.00028	-4.14869	0.31737	-2.40454	ECT2	epithelial cell transforming 2
40687_at	0.134	0.000312	4.10897	0.31695	1.55751	GJA4	gap junction protein alpha 4
229440_at	0.134	0.000314	-4.10641	0.31645	-2.46636	RBM47	RNA binding motif protein 47
207603_at	0.114	0.000239	4.20782	0.31431	2.30896	SLC4A7	solute carrier family 4 member 7
221838_at	0.133	0.000308	4.11398	0.3118	1.91327	KLHL22	kelch like family member 22
217795_s_at	0.114	0.000238	4.20828	0.31145	0.835663	TMEM43	transmembrane protein 43
224480_s_at	0.115	0.000243	-4.20071	0.3111	-1.2771	GPAT3	glycerol-3-phosphate acyltransferase 3
211992_at	0.114	0.000237	4.21107	0.31094	0.655302	WNK1	WNK lysine deficient protein kinase 1
228875_at	0.134	0.000312	4.10809	0.31048	1.97894	FAM162B	family with sequence similarity 162 member B
209683_at	0.129	0.00029	4.1363	0.30899	2.1986	FAM49A	family with sequence similarity 49 member A
223063_at	0.116	0.000246	4.19726	0.30883	1.03437	C1orf198	chromosome 1 open reading frame 198
209946_at	0.136	0.000319	4.10004	0.30786	1.46527	VEGFC	vascular endothelial growth factor C
223423_at	0.111	0.000227	-4.22575	0.30663	-1.47318	GPR160	G protein-coupled receptor 160
208636_at	0.111	0.000227	4.22672	0.30612	1.38488	ACTN1	actinin alpha 1
1555345_at	0.131	0.000302	-4.12076	0.30569	-2.76958	SLC38A4	solute carrier family 38 member 4
202946_s_at	0.113	0.000233	-4.21631	0.30461	-0.784423	BTBD3	BTB domain containing 3
202441_at	0.112	0.000231	-4.21994	0.30443	-0.966394	ERLIN1	ER lipid raft associated 1
222994_at	0.112	0.00023	-4.22171	0.30075	-0.95929	PRDX5	peroxiredoxin 5
203662_s_at	0.13	0.000295	4.12952	0.29901	3.5526	TMOD1	tropomodulin 1
228850_s_at	0.136	0.000322	4.09642	0.29879	1.35777	SLIT2	slit guidance ligand 2
37384_at	0.129	0.000293	4.13161	0.298	0.99969	PPM1F	protein phosphatase, Mg2+/Mn2+ dependent 1F
202468_s_at	0.117	0.000248	4.19295	0.29681	0.789085	CTNNAL1	catenin alpha like 1
208660_at	0.11	0.000223	-4.23235	0.29622	-0.771299	CS	citrate synthase
240573_at	0.124	0.000274	4.15733	0.29101	2.03143	LOC374443	C-type lectin domain family 2 member D pseudogene
205111_s_at	0.114	0.000238	-4.20882	0.29096	-0.869763	PLCE1	phospholipase C epsilon 1
216304_x_at	0.112	0.000231	-4.21975	0.28928	-0.779513	YME1L1	YME1 like 1 ATPase
219213_at	0.131	0.000303	4.11886	0.28767	1.58218	JAM2	junctional adhesion molecule 2
201688_s_at	0.113	0.000233	-4.21744	0.28696	-1.23045	TPD52	tumor protein D52
205756_s_at	0.137	0.000326	4.09201	0.28631	1.27132	F8	coagulation factor VIII
201843_s_at	0.136	0.000321	4.09857	0.28328	1.98785	EFEMP1	EGF containing fibulin like extracellular matrix protein 1
226607_at	0.133	0.00031	4.11116	0.28289	1.46296	C20orf194	chromosome 20 open reading frame 194
208982_at	0.115	0.000242	4.202	0.28048	1.13162	PECAM1	platelet and endothelial cell adhesion molecule 1
228469_at	0.116	0.000245	-4.19858	0.28004	-1.00263	PPID	peptidylprolyl isomerase D
209605_at	0.11	0.000223	-4.23226	0.27623	-1.89329	TST	thiosulfate sulfurtransferase
1554895_a_at	0.134	0.000314	-4.10673	0.27351	-2.319	RHBDL2	rhomboid like 2
237206_at	0.138	0.000329	4.08856	0.27251	2.786	MYOCD	myocardin
230218_at	0.139	0.000334	4.08343	0.26751	1.76154	HIC1	hypermethylated in cancer 1
211958_at	0.139	0.000334	4.0838	0.26591	2.02245	IGFBP5	insulin like growth factor binding protein 5
218486_at	0.13	0.000299	4.12463	0.26355	1.27897	KLF11	Kruppel like factor 11
225450_at	0.13	0.0003	4.12284	0.26134	1.87033	AMOTL1	angiomotin like 1
218435_at	0.114	0.000239	-4.20787	0.26016	-0.733138	DNAJC15	DnaJ heat shock protein family (Hsp40) member C15
235066_at	0.127	0.000285	4.14275	0.25874	3.16121	MAP4	microtubule associated protein 4
229947_at	0.14	0.000337	4.07953	0.25845	2.91475	PI15	peptidase inhibitor 15
217757_at	0.113	0.000235	4.21403	0.25472	0.968749	A2M	alpha-2-macroglobulin
238722_x_at	0.118	0.000252	-4.18728	0.25219	-0.865371	NAPEPLD	N-acyl phosphatidylethanolamine phospholipase D
200642_at	0.111	0.000227	-4.2267	0.25192	-0.522262	SOD1	superoxide dismutase 1, soluble
205265_s_at	0.14	0.000336	4.08065	0.25179	2.2242	LOC100996693///SPEG	CAVP-target protein-like///SPEG complex locus
1558508_a_at	0.141	0.00034	-4.07625	0.25042	-1.65984	C1orf53	chromosome 1 open reading frame 53
225503_at	0.137	0.000327	-4.09092	0.25	-1.50704	DHRSX	dehydrogenase/reductase X-linked
209292_at	0.14	0.000335	4.08186	0.24862	1.69387	ID4	inhibitor of DNA binding 4, HLH protein
209526_s_at	0.136	0.000321	4.09823	0.24771	1.4142	HDGFRP3	hepatoma-derived growth factor, related protein 3
209668_x_at	0.113	0.000234	-4.21559	0.24544	-1.5854	CES2	carboxylesterase 2
212354_at	0.129	0.000291	4.13386	0.24233	1.57899	SULF1	sulfatase 1
230951_at	0.141	0.000341	-4.07573	0.23829	-1.29817	EPB41L5	erythrocyte membrane protein band 4.1 like 5
200764_s_at	0.115	0.000242	-4.20277	0.23698	-0.69605	CTNNA1	catenin alpha 1
222982_x_at	0.114	0.000239	4.20721	0.23559	0.601174	SLC38A2	solute carrier family 38 member 2
204557_s_at	0.137	0.000327	4.09172	0.23451	2.14456	DZIP1	DAZ interacting zinc finger protein 1
226767_s_at	0.127	0.000282	-4.1461	0.2308	-0.825961	FAHD1	fumarylacetoacetate hydrolase domain containing 1
201669_s_at	0.113	0.000233	-4.21668	0.23079	-0.726503	MARCKS	myristoylated alanine rich protein kinase C substrate
1560587_s_at	0.116	0.000245	-4.19843	0.22843	-0.955642	PRDX5	peroxiredoxin 5
232424_at	0.131	0.000304	4.1188	0.22794	2.15764	PRDM16	PR/SET domain 16
238567_at	0.134	0.000314	-4.106	0.22757	-1.58926	SGPP2	sphingosine-1-phosphate phosphatase 2
223987_at	0.132	0.000304	4.11807	0.22418	2.75066	CHRDL2	chordin like 2
212230_at	0.12	0.000259	4.17731	0.22108	0.865318	PLPP3	phospholipid phosphatase 3
208335_s_at	0.14	0.000337	4.07974	0.21119	1.44439	ACKR1	atypical chemokine receptor 1 (Duffy blood group)
229292_at	0.13	0.0003	-4.123	0.20693	-1.63549	EPB41L5	erythrocyte membrane protein band 4.1 like 5
219113_x_at	0.143	0.000349	4.06678	0.20452	1.752	HSD17B14	hydroxysteroid 17-beta dehydrogenase 14
203253_s_at	0.122	0.000266	-4.16722	0.20355	-0.704222	PPIP5K2	diphosphoinositol pentakisphosphate kinase 2
226152_at	0.144	0.000352	4.06355	0.20104	2.48841	TTC7B	tetratricopeptide repeat domain 7B
209524_at	0.142	0.000344	4.07279	0.20014	1.86578	HDGFRP3	hepatoma-derived growth factor, related protein 3
214376_at	0.133	0.00031	4.11086	0.19843	2.30551	MAPK10	mitogen-activated protein kinase 10
219520_s_at	0.127	0.000284	4.14316	0.19639	0.726217	WWC3	WWC family member 3
218139_s_at	0.119	0.000255	-4.18306	0.19498	-0.800133	AP5M1	adaptor related protein complex 5 mu 1 subunit
228400_at	0.121	0.000261	-4.1743	0.19473	-1.47572	SHROOM3	shroom family member 3
206153_at	0.137	0.000327	-4.09158	0.19243	-2.44486	CYP4F11	cytochrome P450 family 4 subfamily F member 11
229487_at	0.146	0.000364	4.05173	0.19056	1.84899	EBF1	early B-cell factor 1
225048_at	0.134	0.000312	4.10855	0.18899	1.28222	PHF10	PHD finger protein 10
203458_at	0.123	0.000272	-4.15952	0.18729	-0.787137	SPR	sepiapterin reductase (7,8-dihydrobiopterin:NADP+ oxidoreductase)
207181_s_at	0.119	0.000256	-4.18165	0.1825	-1.22486	CASP7	caspase 7
207009_at	0.143	0.000348	4.06777	0.18052	2.91567	PHOX2B	paired like homeobox 2b
204088_at	0.121	0.000263	-4.17215	0.17761	-1.216	P2RX4	purinergic receptor P2X 4
206312_at	0.126	0.00028	-4.14816	0.17733	-2.04566	GUCY2C	guanylate cyclase 2C
227697_at	0.144	0.000353	4.06243	0.17468	2.33764	SOCS3	suppressor of cytokine signaling 3
205782_at	0.146	0.000361	4.05486	0.17464	2.16369	FGF7	fibroblast growth factor 7
237410_x_at	0.14	0.000336	4.08129	0.17242	1.90261
226022_at	0.129	0.000291	4.13495	0.1715	1.06767	SASH1	SAM and SH3 domain containing 1
202347_s_at	0.123	0.00027	-4.16219	0.17032	-0.659168	UBE2K	ubiquitin conjugating enzyme E2 K
218807_at	0.12	0.000259	-4.17687	0.16883	-1.36136	VAV3	vav guanine nucleotide exchange factor 3
227586_at	0.122	0.000266	-4.16831	0.16775	-1.0242	TMEM170A	transmembrane protein 170A
209197_at	0.148	0.000371	4.04406	0.16516	2.22612	SYT11	synaptotagmin 11
231370_at	0.13	0.000296	-4.12831	0.16235	-1.13912	PPM1A	protein phosphatase, Mg2+/Mn2+ dependent 1A
205112_at	0.126	0.000278	-4.15096	0.15975	-1.09129	PLCE1	phospholipase C epsilon 1
204141_at	0.123	0.000271	4.16069	0.15526	1.42578	TUBB2A	tubulin beta 2A class IIa
208683_at	0.117	0.000248	-4.1931	0.15328	-0.925222	CAPN2	calpain 2
202675_at	0.123	0.000269	-4.16342	0.1519	-0.884826	SDHB	succinate dehydrogenase complex iron sulfur subunit B
202238_s_at	0.15	0.00038	4.03548	0.14945	2.06929	LOC101928916///NNMT	uncharacterized LOC101928916///nicotinamide N-methyltransferase
212397_at	0.129	0.000292	4.13296	0.14884	1.3361	RDX	radixin
235615_at	0.127	0.000284	-4.14325	0.14876	-0.813848	PGGT1B	protein geranylgeranyltransferase type I subunit beta
336_at	0.15	0.00038	4.03516	0.14842	1.52697	TBXA2R	thromboxane A2 receptor
205433_at	0.151	0.000381	4.03449	0.14787	3.39471	BCHE	butyrylcholinesterase
204041_at	0.143	0.000348	4.0681	0.14568	1.78134	MAOB	monoamine oxidase B
209326_at	0.128	0.000288	-4.13796	0.14473	-0.680707	SLC35A2	solute carrier family 35 member A2
227052_at	0.121	0.000263	-4.17153	0.14387	-0.622545	SMIM14	small integral membrane protein 14
224813_at	0.122	0.000266	-4.16703	0.14208	-1.2198	WASL	Wiskott-Aldrich syndrome like
228745_at	0.145	0.000359	4.0569	0.14039	1.23994	SGTB	small glutamine rich tetratricopeptide repeat containing beta
224650_at	0.121	0.000263	-4.17151	0.14001	-1.9985	MAL2	mal, T-cell differentiation protein 2 (gene/pseudogene)
212561_at	0.14	0.000335	4.08272	0.13773	1.52133	DENND5A	DENN domain containing 5A
218261_at	0.13	0.000297	-4.12676	0.13571	-1.81634	AP1M2	adaptor related protein complex 1 mu 2 subunit
235318_at	0.144	0.000355	4.06026	0.13396	2.4552	FBN1	fibrillin 1
207544_s_at	0.151	0.000381	-4.03443	0.13326	-2.09776	ADH6	alcohol dehydrogenase 6 (class V)
218711_s_at	0.149	0.000373	4.04274	0.1317	1.70372	SDPR	serum deprivation response
235911_at	0.15	0.000376	4.03894	0.12809	1.70072	MELTF	melanotransferrin
223551_at	0.123	0.00027	-4.16257	0.12688	-1.84512	PKIB	protein kinase (cAMP-dependent, catalytic) inhibitor beta
213306_at	0.153	0.00039	4.0255	0.12015	2.33566	MPDZ	multiple PDZ domain crumbs cell polarity complex component
207511_s_at	0.144	0.000354	-4.06209	0.11944	-1.26585	CNPPD1	cyclin Pas1/PHO80 domain containing 1
211549_s_at	0.13	0.000299	-4.1245	0.11935	-1.54827	HPGD	hydroxyprostaglandin dehydrogenase 15-(NAD)
211733_x_at	0.122	0.000268	-4.16556	0.11617	-0.77278	SCP2	sterol carrier protein 2
225645_at	0.123	0.00027	-4.16237	0.11443	-1.72613	EHF	ETS homologous factor
207721_x_at	0.121	0.000261	-4.17475	0.11289	-0.577974	HINT1	histidine triad nucleotide binding protein 1
207191_s_at	0.153	0.000388	4.02795	0.11263	1.5715	ISLR	immunoglobulin superfamily containing leucine rich repeat
218342_s_at	0.13	0.000297	-4.12634	0.11247	-0.958747	ERMP1	endoplasmic reticulum metallopeptidase 1
223021_x_at	0.128	0.000289	-4.13707	0.11212	-0.756831	VTA1	vesicle trafficking 1
201568_at	0.123	0.000269	-4.16335	0.10454	-0.915672	UQCRQ	ubiquinol-cytochrome c reductase complex III subunit VII
219738_s_at	0.146	0.000362	4.05384	0.10214	2.02565	PCDH9	protocadherin 9
207480_s_at	0.146	0.000362	4.05346	0.10151	1.94075	MEIS2	Meis homeobox 2
201432_at	0.124	0.000275	-4.156	0.10139	-0.842408	CAT	catalase
208923_at	0.125	0.000276	-4.1542	0.09852	-0.720937	CYFIP1	cytoplasmic FMR1 interacting protein 1
222518_at	0.13	0.000296	-4.12776	0.09724	-0.812574	ARFGEF2	ADP ribosylation factor guanine nucleotide exchange factor 2
228376_at	0.146	0.000363	4.05211	0.09719	1.36017	GGTA1P	glycoprotein, alpha-galactosyltransferase 1 pseudogene
216044_x_at	0.133	0.000309	4.11263	0.09575	0.82847	FAM69A	family with sequence similarity 69 member A
203035_s_at	0.154	0.000394	4.02205	0.09358	2.13227	PIAS3	protein inhibitor of activated STAT 3
203296_s_at	0.155	0.000402	4.0145	0.09172	2.7171	ATP1A2	ATPase Na+/K+ transporting subunit alpha 2
202611_s_at	0.136	0.00032	-4.0992	0.09138	-0.6655	MED14	mediator complex subunit 14
217028_at	0.128	0.000288	4.13841	0.08931	2.17211	CXCR4	C-X-C motif chemokine receptor 4
227197_at	0.153	0.000393	4.02312	0.08895	1.58183	ARHGEF26	Rho guanine nucleotide exchange factor 26
220738_s_at	0.145	0.000357	-4.05852	0.08875	-2.43133	RPS6KA6	ribosomal protein S6 kinase A6
210024_s_at	0.128	0.000287	-4.13998	0.0879	-0.564991	UBE2E3	ubiquitin conjugating enzyme E2 E3
219749_at	0.15	0.000377	-4.03845	0.08474	-1.0826	SH2D4A	SH2 domain containing 4A
45297_at	0.155	0.0004	4.01678	0.08338	1.74191	EHD2	EH domain containing 2
234971_x_at	0.145	0.000357	-4.05897	0.08192	-1.41812	PLCD3	phospholipase C delta 3
201311_s_at	0.129	0.000292	4.13294	0.08096	0.903755	SH3BGRL	SH3 domain binding glutamate rich protein like
203415_at	0.129	0.000293	-4.13249	0.08008	-0.644456	PDCD6	programmed cell death 6
225540_at	0.153	0.000392	4.02354	0.07963	2.28432	MAP2	microtubule associated protein 2
201670_s_at	0.127	0.000283	-4.14455	0.07782	-0.76346	MARCKS	myristoylated alanine rich protein kinase C substrate
212833_at	0.129	0.000292	-4.13377	0.07668	-0.590476	SLC25A46	solute carrier family 25 member 46
209071_s_at	0.13	0.000298	4.12606	0.07598	1.59934	RGS5	regulator of G-protein signaling 5
227568_at	0.155	0.000402	4.01436	0.0745	1.18389	HECTD2	HECT domain E3 ubiquitin protein ligase 2
226436_at	0.137	0.000324	4.09418	0.07396	0.919671	RASSF4	Ras association domain family member 4
211600_at	0.121	0.000264	4.17057	0.07368	0.716814	PTPRO	protein tyrosine phosphatase, receptor type O
206149_at	0.127	0.000282	-4.14555	0.07349	-1.98678	CHP2	calcineurin like EF-hand protein 2
212646_at	0.131	0.000301	4.12197	0.07335	1.14917	RFTN1	raftlin, lipid raft linker 1
222271_at	0.148	0.000371	-4.04393	0.07273	-1.03892
229693_at	0.134	0.000315	-4.10505	0.0724	-1.02056	TMEM220	transmembrane protein 220
208770_s_at	0.13	0.000296	-4.12844	0.07105	-0.718154	EIF4EBP2	eukaryotic translation initiation factor 4E binding protein 2
226143_at	0.134	0.000312	4.10883	0.07065	0.690698	RAI1	retinoic acid induced 1
243669_s_at	0.144	0.000353	-4.06322	0.07021	-1.84831	PRAP1	proline rich acidic protein 1
235306_at	0.144	0.000351	4.06514	0.06828	1.19175	GIMAP8	GTPase, IMAP family member 8
226038_at	0.138	0.00033	4.08745	0.06728	0.702917	LONRF1	LON peptidase N-terminal domain and ring finger 1
225924_at	0.129	0.000292	-4.13253	0.0672	-0.860373	FNIP2	folliculin interacting protein 2
235593_at	0.154	0.000394	4.02196	0.06665	1.67855	ZEB2	zinc finger E-box binding homeobox 2
218708_at	0.144	0.00035	4.06581	0.06642	0.836205	NXT1	nuclear transport factor 2 like export factor 1
242683_at	0.155	0.000402	-4.01426	0.06639	-2.13496	LINC00668	long intergenic non-protein coding RNA 668
219532_at	0.144	0.000352	4.06333	0.06605	2.82182	ELOVL4	ELOVL fatty acid elongase 4
226725_at	0.153	0.000388	4.02722	0.06589	1.36613	SLFN5	schlafen family member 5
224740_at	0.128	0.000288	-4.13865	0.0656	-0.799964	SMIM15	small integral membrane protein 15
209095_at	0.128	0.000287	-4.13972	0.0651	-0.855963	DLD	dihydrolipoamide dehydrogenase
208881_x_at	0.13	0.000295	-4.12897	0.0649	-0.723705	IDI1	isopentenyl-diphosphate delta isomerase 1
243481_at	0.158	0.000414	4.0035	0.06464	1.5089	RHOJ	ras homolog family member J
216609_at	0.142	0.000344	-4.07267	0.06421	-1.09683	TXN	thioredoxin
214670_at	0.13	0.0003	-4.12348	0.06384	-0.779514	ZKSCAN1	zinc finger with KRAB and SCAN domains 1
211976_at	0.13	0.0003	4.12354	0.06137	0.67379	NUDT3	nudix hydrolase 3
209513_s_at	0.131	0.000302	-4.12102	0.06045	-0.715059	HSDL2	hydroxysteroid dehydrogenase like 2
210253_at	0.153	0.000392	-4.02398	0.06016	-0.941466	HTATIP2	HIV-1 Tat interactive protein 2
218613_at	0.141	0.000338	-4.07875	0.05735	-0.89117	PSD3	pleckstrin and Sec7 domain containing 3
228440_at	0.156	0.000405	-4.01181	0.05377	-1.79121
201993_x_at	0.13	0.000297	4.12685	0.05327	0.803697	HNRNPDL	heterogeneous nuclear ribonucleoprotein D like
226252_at	0.138	0.000329	4.08869	0.05118	0.979092	ZBTB20	zinc finger and BTB domain containing 20
244455_at	0.158	0.000415	4.0023	0.05006	1.70769	KCNT2	potassium sodium-activated channel subfamily T member 2
225314_at	0.13	0.000296	-4.12752	0.04849	-0.946168	OCIAD2	OCIA domain containing 2
226186_at	0.16	0.000422	3.99621	0.04748	2.41883	TMOD2	tropomodulin 2
218276_s_at	0.143	0.000345	4.07112	0.0473	0.689713	SAV1	salvador family WW domain containing protein 1
204502_at	0.148	0.00037	4.0457	0.04601	0.974107	SAMHD1	SAM and HD domain containing deoxynucleoside triphosphate triphosphohydrolase 1
213547_at	0.158	0.000415	4.00273	0.04412	1.36557	CAND2	cullin associated and neddylation dissociated 2 (putative)
230416_at	0.137	0.000324	-4.0942	0.04388	-1.14165	PDZD8	PDZ domain containing 8
203216_s_at	0.132	0.000306	-4.11574	0.04335	-1.0619	MYO6	myosin VI
204037_at	0.142	0.000342	4.07508	0.04305	0.650139	LPAR1	lysophosphatidic acid receptor 1
220750_s_at	0.154	0.000396	4.01995	0.04226	0.996095	P3H1	prolyl 3-hydroxylase 1
230962_at	0.146	0.000365	4.05069	0.03842	2.5857	DCLK1	doublecortin like kinase 1
223627_at	0.144	0.000352	4.0641	0.03612	2.0539	MEX3B	mex-3 RNA binding family member B
212356_at	0.134	0.000315	-4.10495	0.02721	-0.720392	KHNYN	KH and NYN domain containing
227169_at	0.163	0.000434	3.98573	0.02502	1.45173	DNAJC18	DnaJ heat shock protein family (Hsp40) member C18
232226_at	0.161	0.000425	3.99338	0.0239	1.85101	LRRC4C	leucine rich repeat containing 4C
213316_at	0.16	0.000423	3.99512	0.02372	2.67127	KIAA1462	KIAA1462
204364_s_at	0.161	0.000426	3.9928	0.02251	2.80082	REEP1	receptor accessory protein 1
229309_at	0.164	0.000439	3.98162	0.01944	1.36847	ADRB1	adrenoceptor beta 1
218644_at	0.143	0.000348	-4.06785	0.01717	-1.86586	PLEK2	pleckstrin 2
219681_s_at	0.132	0.000306	-4.11624	0.01703	-1.45576	RAB11FIP1	RAB11 family interacting protein 1
223495_at	0.163	0.000435	3.98472	0.0152	1.03203	CCDC8	coiled-coil domain containing 8
209708_at	0.164	0.000442	3.97955	0.0143	1.91489	MOXD1	monooxygenase DBH like 1
226649_at	0.137	0.000325	-4.09328	0.01415	-1.45349	PANK1	pantothenate kinase 1
224998_at	0.134	0.000312	-4.10862	0.01315	-1.33975	CMTM4	CKLF like MARVEL transmembrane domain containing 4
225460_at	0.146	0.000366	4.04985	0.01285	1.12206	SEC22C	SEC22 homolog C, vesicle trafficking protein
244740_at	0.162	0.000429	3.99001	0.01138	1.74594
203906_at	0.156	0.000403	4.01317	0.01123	1.21199	IQSEC1	IQ motif and Sec7 domain 1
213246_at	0.136	0.000321	-4.09777	0.00558	-0.912553	TMEM251	transmembrane protein 251
239118_at	0.16	0.000421	3.99735	0.00476	1.7742	KCNA2	potassium voltage-gated channel subfamily A member 2
222811_at	0.141	0.000339	-4.07824	0.00473	-0.705895	CMTR2	cap methyltransferase 2
240432_x_at	0.165	0.000446	3.97592	0.00426	1.36359	KLF7	Kruppel like factor 7
219307_at	0.143	0.000346	-4.07034	0.0014	-0.794981	PDSS2	prenyl (decaprenyl) diphosphate synthase, subunit 2
228983_at	0.166	0.000451	3.97182	-0.00473	1.44558	NCBP3	nuclear cap binding subunit 3
205078_at	0.145	0.000356	-4.05924	-0.00586	-0.874534	PIGF	phosphatidylinositol glycan anchor biosynthesis class F
222876_s_at	0.164	0.000442	3.97879	-0.00624	1.15152	ADAP2	ArfGAP with dual PH domains 2
208898_at	0.134	0.000311	-4.10946	-0.00718	-0.790689	ATP6V1D	ATPase H+ transporting V1 subunit D
243763_x_at	0.155	0.000398	4.01806	-0.0091	2.27976
226109_at	0.146	0.000362	4.05321	-0.00915	0.962574	C21orf91	chromosome 21 open reading frame 91
1556285_s_at	0.137	0.000324	-4.09449	-0.01125	-1.16133	PPA2	pyrophosphatase (inorganic) 2
1555486_a_at	0.138	0.000329	-4.08869	-0.01129	-1.04175	PRR5L	proline rich 5 like
219737_s_at	0.167	0.000458	3.96614	-0.01316	1.72748	PCDH9	protocadherin 9
205234_at	0.158	0.000415	4.00227	-0.01339	1.90689	SLC16A4	solute carrier family 16 member 4
215707_s_at	0.155	0.000402	4.01493	-0.01475	1.67472	PRNP	prion protein
226912_at	0.148	0.000371	-4.0443	-0.01492	-1.23517	ZDHHC23	zinc finger DHHC-type containing 23
206281_at	0.149	0.000375	4.04067	-0.01574	2.22939	ADCYAP1	adenylate cyclase activating polypeptide 1
217590_s_at	0.166	0.000454	-3.96904	-0.01708	-1.67809	TRPA1	transient receptor potential cation channel subfamily A member 1
202850_at	0.134	0.000314	-4.10646	-0.01709	-1.13311	ABCD3	ATP binding cassette subfamily D member 3
209616_s_at	0.167	0.000458	3.96622	-0.01804	3.1899	LOC100653057///CES1	liver carboxylesterase 1-like///carboxylesterase 1
224447_s_at	0.136	0.00032	-4.09979	-0.01836	-0.73425	MIEN1	migration and invasion enhancer 1
239262_at	0.162	0.00043	3.98954	-0.01929	2.27904
214091_s_at	0.143	0.000348	4.0684	-0.02007	1.45771	GPX3	glutathione peroxidase 3
220924_s_at	0.136	0.000321	4.0986	-0.02532	0.595578	SLC38A2	solute carrier family 38 member 2
1552532_a_at	0.149	0.000372	4.04304	-0.02893	1.95441	ATP6V1C2	ATPase H+ transporting V1 subunit C2
1564701_at	0.162	0.000429	3.99055	-0.03089	1.61469
202001_s_at	0.135	0.000316	-4.10331	-0.03112	-0.699982	NDUFA6	NADH:ubiquinone oxidoreductase subunit A6
203058_s_at	0.135	0.000317	-4.1027	-0.03271	-1.55631	PAPSS2	3'-phosphoadenosine 5'-phosphosulfate synthase 2
205506_at	0.137	0.000326	-4.0919	-0.03273	-1.96877	VIL1	villin 1
238964_at	0.161	0.000428	3.99133	-0.03281	1.96463	FIGN	fidgetin, microtubule severing factor
204743_at	0.17	0.000468	3.95786	-0.03423	1.98754	TAGLN3	transgelin 3
238742_x_at	0.164	0.000438	-3.98221	-0.03491	-1.84627	LOC102724362	uncharacterized LOC102724362
213366_x_at	0.131	0.000303	-4.11912	-0.03566	-0.645302	ATP5C1	ATP synthase, H+ transporting, mitochondrial F1 complex, gamma polypeptide 1
215388_s_at	0.143	0.000345	4.07125	-0.03584	1.45031	CFHR1///CFH	complement factor H related 1///complement factor H
213249_at	0.166	0.000452	3.9711	-0.03678	1.5063	FBXL7	F-box and leucine rich repeat protein 7
227376_at	0.164	0.000444	3.97786	-0.03731	1.48091	GLI3	GLI family zinc finger 3
219993_at	0.164	0.000443	3.97871	-0.03754	2.04914	SOX17	SRY-box 17
244151_at	0.151	0.000382	4.0334	-0.03818	2.36319	SMLR1	small leucine rich protein 1
225167_at	0.163	0.000435	3.98499	-0.03942	0.982809	FRMD4A	FERM domain containing 4A
212482_at	0.138	0.000331	-4.08682	-0.03944	-0.68077	RMND5A	required for meiotic nuclear division 5 homolog A
212730_at	0.157	0.000411	4.00592	-0.04022	3.40214	SYNM	synemin
212526_at	0.164	0.00044	3.98069	-0.0413	1.63537	SPG20	spastic paraplegia 20 (Troyer syndrome)
231513_at	0.149	0.000374	-4.04179	-0.04134	-2.26351
212227_x_at	0.133	0.000311	4.11039	-0.04415	0.59051	EIF1	eukaryotic translation initiation factor 1
236786_at	0.158	0.000415	4.00242	-0.04708	1.90927	FAM135B	family with sequence similarity 135 member B
231213_at	0.17	0.000471	3.95524	-0.04778	1.97768	PDE1A	phosphodiesterase 1A
205711_x_at	0.133	0.00031	-4.11109	-0.04866	-0.710024	ATP5C1	ATP synthase, H+ transporting, mitochondrial F1 complex, gamma polypeptide 1
212765_at	0.154	0.000397	4.01907	-0.05107	1.22028	CAMSAP2	calmodulin regulated spectrin associated protein family member 2
220775_s_at	0.152	0.000386	-4.02911	-0.05202	-0.948487	UEVLD	UEV and lactate/malate dehyrogenase domains
226834_at	0.162	0.000431	3.98869	-0.05333	1.91498	CLMP	CXADR like membrane protein
224304_x_at	0.17	0.000472	3.95463	-0.05392	1.45057	NIN	ninein
242738_s_at	0.164	0.00044	3.98041	-0.05427	0.950053	ZFHX3	zinc finger homeobox 3
226713_at	0.153	0.00039	4.02528	-0.05523	1.3869	CCDC50	coiled-coil domain containing 50
224899_s_at	0.139	0.000333	-4.08463	-0.05532	-0.599451	MAGT1	magnesium transporter 1
225817_at	0.171	0.000473	3.95388	-0.05719	0.960467	LOC101930349///LOC101930344///CGNL1	uncharacterized LOC101930349///uncharacterized LOC101930344///cingulin like 1
207001_x_at	0.171	0.000475	3.95245	-0.05848	1.36871	TSC22D3	TSC22 domain family member 3
1560068_a_at	0.16	0.000423	-3.99524	-0.05871	-1.79814	LOC729870	uncharacterized LOC729870
227448_at	0.168	0.000462	3.96269	-0.06101	1.11802	ARGLU1	arginine and glutamate rich 1
220170_at	0.165	0.000445	3.9766	-0.06151	2.96068	FHL5	four and a half LIM domains 5
226177_at	0.137	0.000325	-4.09299	-0.06563	-0.592107	GLTP	glycolipid transfer protein
209086_x_at	0.17	0.000471	3.9557	-0.06652	1.8042	MIR6756///MCAM	microRNA 6756///melanoma cell adhesion molecule
211421_s_at	0.165	0.000446	3.97556	-0.06717	2.01171	RET	ret proto-oncogene
223013_at	0.137	0.000326	-4.09214	-0.06885	-0.495915	TBL1XR1	transducin (beta)-like 1 X-linked receptor 1
231411_at	0.172	0.000485	3.94454	-0.06895	1.5198	LHFP	lipoma HMGIC fusion partner
227629_at	0.162	0.000429	-3.98985	-0.07433	-1.12701	PRLR	prolactin receptor
230047_at	0.168	0.00046	-3.96387	-0.07499	-1.75323	ARHGAP42	Rho GTPase activating protein 42
227727_at	0.17	0.000469	3.95672	-0.07632	2.56127	MRGPRF	MAS related GPR family member F
244276_at	0.171	0.000481	-3.9479	-0.07669	-1.12583	KLB	klotho beta
203814_s_at	0.162	0.000431	3.9886	-0.07987	0.953089	NQO2	NAD(P)H quinone dehydrogenase 2
210058_at	0.143	0.000349	-4.06739	-0.08033	-1.32596	MAPK13	mitogen-activated protein kinase 13
225217_s_at	0.156	0.000407	-4.01028	-0.08101	-0.82148	BRPF3	bromodomain and PHD finger containing 3
228088_at	0.171	0.000477	3.95101	-0.08252	1.30837	SESTD1	SEC14 and spectrin domain containing 1
226902_at	0.173	0.00049	3.94044	-0.08594	1.3063	USP13	ubiquitin specific peptidase 13 (isopeptidase T-3)
204763_s_at	0.172	0.000484	3.94506	-0.08641	2.27127	GNAO1	G protein subunit alpha o1
38671_at	0.155	0.000402	4.01418	-0.08653	0.898819	PLXND1	plexin D1
227628_at	0.172	0.000485	3.94448	-0.08801	1.11747	GPX8	glutathione peroxidase 8 (putative)
203371_s_at	0.142	0.000342	-4.07455	-0.08934	-0.720872	NDUFB3	NADH:ubiquinone oxidoreductase subunit B3
225369_at	0.175	0.000498	3.9345	-0.09166	1.59958	ESAM	endothelial cell adhesion molecule
202911_at	0.146	0.000361	4.05405	-0.0924	0.679679	MSH6	mutS homolog 6
240110_at	0.153	0.000388	-4.02796	-0.09384	-1.56405	HMGCS2	3-hydroxy-3-methylglutaryl-CoA synthase 2
238478_at	0.175	0.000503	3.93109	-0.09783	2.14182	BNC2	basonuclin 2
219440_at	0.162	0.000432	3.98748	-0.09939	1.23641	RAI2	retinoic acid induced 2
204412_s_at	0.165	0.000447	3.97516	-0.10029	2.43683	NEFH	neurofilament heavy polypeptide
217767_at	0.143	0.000348	4.06767	-0.10093	2.02585	C3	complement component 3
200793_s_at	0.142	0.000343	-4.07302	-0.10142	-1.02947	ACO2	aconitase 2
1555811_at	0.176	0.000504	3.93035	-0.1015	1.48394	ARHGDIB	Rho GDP dissociation inhibitor beta
202053_s_at	0.144	0.000353	-4.06316	-0.1017	-0.817729	ALDH3A2	aldehyde dehydrogenase 3 family member A2
225311_at	0.146	0.000365	-4.05018	-0.10358	-0.563047	IVD	isovaleryl-CoA dehydrogenase
204454_at	0.177	0.000509	3.92673	-0.10678	1.90902	LDOC1	leucine zipper down-regulated in cancer 1
221275_s_at	0.161	0.000426	3.99294	-0.10846	2.14067
203973_s_at	0.144	0.000353	4.06249	-0.10906	0.83313	CEBPD	CCAAT/enhancer binding protein delta
205908_s_at	0.163	0.000433	3.98637	-0.10984	2.61421	OMD	osteomodulin
215918_s_at	0.177	0.000511	3.92527	-0.11027	1.60289	SPTBN1	spectrin beta, non-erythrocytic 1
223288_at	0.146	0.000362	-4.05322	-0.11087	-0.769568	USP38	ubiquitin specific peptidase 38
221220_s_at	0.172	0.000483	-3.94615	-0.11122	-1.57263	SCYL2	SCY1 like pseudokinase 2
213345_at	0.177	0.00051	3.92597	-0.11122	1.39227	NFATC4	nuclear factor of activated T-cells 4
223204_at	0.15	0.000377	4.03857	-0.11376	0.954306	FAM198B	family with sequence similarity 198 member B
230968_at	0.175	0.000497	3.93544	-0.11447	1.89221	HDAC9	histone deacetylase 9
222531_s_at	0.145	0.000359	-4.05697	-0.11454	-0.77705	AP5M1	adaptor related protein complex 5 mu 1 subunit
202196_s_at	0.175	0.0005	3.93343	-0.11555	1.50083	DKK3	dickkopf WNT signaling pathway inhibitor 3
202332_at	0.161	0.000427	3.99208	-0.11586	0.774743	LOC400927-CSNK1E///CSNK1E	LOC400927-CSNK1E readthrough///casein kinase 1 epsilon
1552931_a_at	0.152	0.000385	-4.03028	-0.1167	-1.11831	PDE8A	phosphodiesterase 8A
1560359_at	0.175	0.000502	3.93155	-0.11933	2.06778	ITGA1	integrin subunit alpha 1
220741_s_at	0.144	0.000354	-4.06158	-0.11976	-0.824965	PPA2	pyrophosphatase (inorganic) 2
202157_s_at	0.144	0.000351	4.06441	-0.12018	0.861408	CELF2	CUGBP, Elav-like family member 2
1557207_s_at	0.166	0.000452	-3.97065	-0.12032	-0.890947	LOC283177	uncharacterized LOC283177
201616_s_at	0.156	0.000408	4.00931	-0.12103	2.19749	CALD1	caldesmon 1
236383_at	0.174	0.000495	3.93714	-0.12131	2.02514
222585_x_at	0.145	0.000357	-4.05846	-0.12361	-0.554435	KRCC1	lysine rich coiled-coil 1
201460_at	0.154	0.000394	4.02215	-0.12811	0.607236	MAPKAPK2	mitogen-activated protein kinase-activated protein kinase 2
210904_s_at	0.158	0.000414	-4.00378	-0.12823	-1.255	IL13RA1	interleukin 13 receptor subunit alpha 1
216381_x_at	0.15	0.00038	-4.03528	-0.12926	-1.24962	AKR7A3	aldo-keto reductase family 7 member A3
201578_at	0.156	0.000407	4.00975	-0.13248	0.942132	PODXL	podocalyxin like
218677_at	0.146	0.000361	-4.0541	-0.13284	-1.52772	S100A14	S100 calcium binding protein A14
212203_x_at	0.144	0.000352	4.0643	-0.13654	0.890402	IFITM3	interferon induced transmembrane protein 3
1563687_a_at	0.18	0.000525	-3.91503	-0.13746	-1.87701	FRYL	FRY like transcription coactivator
1564021_at	0.171	0.000474	3.95278	-0.13848	2.2611	LOC100130456	uncharacterized LOC100130456
201403_s_at	0.143	0.000347	-4.06878	-0.13862	-1.04845	MGST3	microsomal glutathione S-transferase 3
224779_s_at	0.144	0.000354	-4.06154	-0.13967	-0.777641	FAM96A	family with sequence similarity 96 member A
208891_at	0.146	0.000364	4.05137	-0.14189	0.838004	DUSP6	dual specificity phosphatase 6
215303_at	0.175	0.000502	3.93197	-0.1429	1.90574	DCLK1	doublecortin like kinase 1
209496_at	0.15	0.000377	4.03822	-0.14424	0.89473	RARRES2	retinoic acid receptor responder 2
210390_s_at	0.148	0.000369	-4.04599	-0.14536	-1.56238	CCL15-CCL14///CCL15	CCL15-CCL14 readthrough (NMD candidate)///C-C motif chemokine ligand 15
201811_x_at	0.151	0.000383	4.03274	-0.14577	1.05293	SH3BP5	SH3 domain binding protein 5
237411_at	0.169	0.000466	3.95971	-0.15245	2.04028	ADAMTS6	ADAM metallopeptidase with thrombospondin type 1 motif 6
235836_at	0.168	0.000461	3.96378	-0.15253	2.36824	MXRA7	matrix remodeling associated 7
212623_at	0.15	0.000376	-4.03918	-0.15394	-0.82589	TMEM41B	transmembrane protein 41B
200606_at	0.145	0.000356	-4.05965	-0.15556	-1.35602	DSP	desmoplakin
222906_at	0.166	0.000454	-3.9692	-0.15601	-0.89037	FLVCR1	feline leukemia virus subgroup C cellular receptor 1
1563507_at	0.172	0.000482	3.94654	-0.15734	1.99149
225533_at	0.166	0.000453	3.96995	-0.15885	0.979191	PHF19	PHD finger protein 19
203066_at	0.16	0.000424	3.99492	-0.15929	1.1334	CHST15	carbohydrate (N-acetylgalactosamine 4-sulfate 6-O) sulfotransferase 15
220354_at	0.178	0.000514	-3.92284	-0.15962	-2.01403	MCF2L-AS1	MCF2L antisense RNA 1
201525_at	0.171	0.000475	3.95215	-0.15975	1.86064	APOD	apolipoprotein D
224456_s_at	0.171	0.00048	-3.94835	-0.1671	-1.84307	FOXD2-AS1	FOXD2 antisense RNA 1 (head to head)
226889_at	0.177	0.000512	3.92399	-0.1699	1.06934	WDR35	WD repeat domain 35
204797_s_at	0.179	0.000521	3.91738	-0.16993	1.95004	EML1	echinoderm microtubule associated protein like 1
231975_s_at	0.153	0.000389	-4.02629	-0.17499	-1.27896	MIER3	MIER family member 3
229518_at	0.179	0.000524	3.91591	-0.17538	2.50684	FAM46B	family with sequence similarity 46 member B
220376_at	0.15	0.00038	-4.03525	-0.17723	-1.98229	LRRC19	leucine rich repeat containing 19
220310_at	0.153	0.000391	-4.0246	-0.17793	-1.32922	TUBAL3	tubulin alpha like 3
209608_s_at	0.157	0.00041	-4.00733	-0.17903	-0.840592	ACAT2	acetyl-CoA acetyltransferase 2
227610_at	0.172	0.000483	3.94588	-0.17923	0.98578	TSPAN11	tetraspanin 11
218224_at	0.154	0.000395	4.02063	-0.18112	1.05547	PNMA1	paraneoplastic Ma antigen 1
226499_at	0.151	0.000383	-4.0324	-0.18146	-1.63373	NRARP	NOTCH-regulated ankyrin repeat protein
214259_s_at	0.153	0.000388	-4.02746	-0.18186	-0.648805	AKR7A2	aldo-keto reductase family 7 member A2
200738_s_at	0.145	0.000359	-4.05626	-0.18256	-0.588441	PGK1	phosphoglycerate kinase 1
212845_at	0.167	0.000455	3.96824	-0.18627	1.59905	SAMD4A	sterile alpha motif domain containing 4A
224707_at	0.146	0.000362	-4.05395	-0.1868	-1.09959	CYSTM1	cysteine rich transmembrane module containing 1
219970_at	0.162	0.00043	-3.98901	-0.18875	-1.31219	GIPC2	GIPC PDZ domain containing family member 2
207121_s_at	0.149	0.000375	-4.03995	-0.19188	-0.973443	MAPK6	mitogen-activated protein kinase 6
231328_s_at	0.173	0.000491	3.93983	-0.19377	1.59554	RASGRP4	RAS guanyl releasing protein 4
225886_at	0.164	0.000444	3.97779	-0.19476	0.674362	DDX5	DEAD-box helicase 5
227960_s_at	0.153	0.00039	-4.02618	-0.19593	-1.01	FAHD1	fumarylacetoacetate hydrolase domain containing 1
204463_s_at	0.18	0.000525	3.91518	-0.19744	2.41872	EDNRA	endothelin receptor type A
228202_at	0.188	0.000563	3.88876	-0.19882	3.92245
218254_s_at	0.154	0.000395	-4.02099	-0.20139	-0.873168	SAR1B	secretion associated Ras related GTPase 1B
230404_at	0.185	0.000548	-3.89898	-0.2025	-1.02619	C5orf63	chromosome 5 open reading frame 63
241381_at	0.185	0.000547	3.89959	-0.20251	2.05865	CXorf36	chromosome X open reading frame 36
223950_s_at	0.189	0.000566	3.887	-0.203	1.35976	FLYWCH1	FLYWCH-type zinc finger 1
225413_at	0.145	0.000358	-4.05785	-0.20307	-0.64403	USMG5	up-regulated during skeletal muscle growth 5 homolog (mouse)
225351_at	0.156	0.000405	-4.01143	-0.20321	-0.779173	FAM45A///FAM45BP	family with sequence similarity 45 member A///family with sequence similarity 45, member A pseudogene
206271_at	0.157	0.00041	-4.0075	-0.2044	-1.21694	TLR3	toll like receptor 3
208083_s_at	0.189	0.000568	-3.88529	-0.20623	-1.77392	LOC100505984///ITGB6	uncharacterized LOC100505984///integrin subunit beta 6
212612_at	0.158	0.000414	-4.00336	-0.20821	-0.618398	RCOR1	REST corepressor 1
229461_x_at	0.185	0.000546	3.90049	-0.2106	1.80378	NEGR1	neuronal growth regulator 1
235534_at	0.183	0.00054	3.90467	-0.21093	2.20919	PHLDA3	pleckstrin homology like domain family A member 3
203278_s_at	0.178	0.000515	3.92188	-0.21313	1.21399	PHF21A	PHD finger protein 21A
225830_at	0.182	0.000534	-3.90877	-0.21396	-0.941923	PDZD8	PDZ domain containing 8
225881_at	0.177	0.000511	3.92528	-0.21515	1.0166	SLC35B4	solute carrier family 35 member B4
216985_s_at	0.178	0.000513	-3.92324	-0.21603	-1.67091	STX3	syntaxin 3
212558_at	0.165	0.000446	3.97543	-0.21853	1.004	SPRY1	sprouty RTK signaling antagonist 1
211535_s_at	0.171	0.000475	3.95238	-0.22075	1.12982	FGFR1	fibroblast growth factor receptor 1
201116_s_at	0.164	0.000442	3.97886	-0.22155	1.11377	CPE	carboxypeptidase E
1555175_a_at	0.17	0.000468	-3.95742	-0.22169	-1.89745	PBLD	phenazine biosynthesis like protein domain containing
224802_at	0.154	0.000396	-4.02005	-0.22232	-1.32697	NDFIP2	Nedd4 family interacting protein 2
230308_at	0.19	0.000572	-3.88294	-0.22587	-1.46377	FAM120AOS	family with sequence similarity 120A opposite strand
228780_at	0.181	0.000529	3.91187	-0.22707	2.3651	POU3F3	POU class 3 homeobox 3
202859_x_at	0.188	0.000564	3.88798	-0.23077	2.11465	CXCL8	C-X-C motif chemokine ligand 8
213847_at	0.191	0.000577	3.87938	-0.23077	3.49748	PRPH	peripherin
215836_s_at	0.181	0.000532	3.91023	-0.23208	1.34941	PCDHGA1///PCDHGA2///PCDHGA3///PCDHGA4///PCDHGA5///PCDHGA6///PCDHGA7///PCDHGA9///PCDHGA10///PCDHGA11///PCDHGB1///PCDHGB2///PCDHGB3///PCDHGB5///PCDHGB6///PCDHGB7///PCDHGC4///PCDHGC5///PCDHGA12///PCDHGA8///PCDHGB4///PCDHGC3	protocadherin gamma subfamily A, 1///protocadherin gamma subfamily A, 2///protocadherin gamma subfamily A, 3///protocadherin gamma subfamily A, 4///protocadherin gamma subfamily A, 5///protocadherin gamma subfamily A, 6///protocadherin gamma subfamily A, 7///protocadherin gamma subfamily A, 9///protocadherin gamma subfamily A, 10///protocadherin gamma subfamily A, 11///protocadherin gamma subfami…
226964_at	0.191	0.000581	3.87719	-0.23333	1.28116	TTBK2	tau tubulin kinase 2
209790_s_at	0.156	0.000405	-4.01146	-0.23345	-1.08758	CASP6	caspase 6
213515_x_at	0.19	0.000575	3.88098	-0.23353	1.9125	HBG2///HBG1	hemoglobin subunit gamma 2///hemoglobin subunit gamma 1
222021_x_at	0.153	0.000391	-4.02448	-0.23455	-0.675572	SDHAP2///SDHAP1	succinate dehydrogenase complex flavoprotein subunit A pseudogene 2///succinate dehydrogenase complex flavoprotein subunit A pseudogene 1
209156_s_at	0.156	0.000405	4.01194	-0.23601	1.4314	COL6A2	collagen type VI alpha 2 chain
204288_s_at	0.167	0.000456	3.9672	-0.23691	1.69949	SORBS2	sorbin and SH3 domain containing 2
225354_s_at	0.155	0.000402	-4.01433	-0.23717	-1.10209	SH3BGRL2	SH3 domain binding glutamate rich protein like 2
205528_s_at	0.192	0.000586	3.87381	-0.24058	2.22606	RUNX1T1	RUNX1 translocation partner 1
204818_at	0.155	0.000399	-4.01751	-0.24137	-2.18544	HSD17B2	hydroxysteroid 17-beta dehydrogenase 2
201218_at	0.155	0.000402	-4.01422	-0.24287	-0.794238	CTBP2	C-terminal binding protein 2
239744_at	0.164	0.000439	-3.98148	-0.24593	-0.790624
243412_at	0.172	0.000486	3.94396	-0.24742	2.06784
213620_s_at	0.164	0.000439	3.98209	-0.24792	1.18304	ICAM2	intercellular adhesion molecule 2
1560296_at	0.17	0.000468	3.95789	-0.2488	1.16338
202499_s_at	0.182	0.000536	3.90711	-0.24948	1.56012	SLC2A3	solute carrier family 2 member 3
217909_s_at	0.16	0.000422	-3.99625	-0.24977	-0.863765	MLX	MLX, MAX dimerization protein
239827_at	0.172	0.000488	3.94222	-0.25038	2.1778	RGCC	regulator of cell cycle
205768_s_at	0.163	0.000435	-3.9855	-0.25052	-1.64531	SLC27A2	solute carrier family 27 member 2
212294_at	0.155	0.000399	-4.01739	-0.25271	-1.00654	GNG12	G protein subunit gamma 12
207950_s_at	0.185	0.000549	-3.89815	-0.25367	-1.25589	ANK3	ankyrin 3, node of Ranvier (ankyrin G)
1554006_a_at	0.173	0.000489	-3.94179	-0.25436	-1.55142	LLGL2	LLGL2, scribble cell polarity complex component
227183_at	0.195	0.000599	3.86569	-0.25889	2.62232	CARMN///MIR145	cardiac mesoderm enhancer-associated non-coding RNA///microRNA 145
210074_at	0.194	0.000596	-3.8672	-0.25995	-1.46703	CTSV	cathepsin V
238076_at	0.19	0.000573	3.88187	-0.26022	1.07727	GATAD2B	GATA zinc finger domain containing 2B
218871_x_at	0.175	0.000498	3.93459	-0.26065	1.01833	CSGALNACT2	chondroitin sulfate N-acetylgalactosaminyltransferase 2
244802_at	0.174	0.000495	3.93705	-0.26257	2.07438
222942_s_at	0.188	0.000561	3.89036	-0.26411	2.03037	TIAM2	T-cell lymphoma invasion and metastasis 2
209556_at	0.192	0.000583	3.87595	-0.26551	1.5881	NCDN	neurochondrin
1554510_s_at	0.156	0.000406	-4.01065	-0.26718	-0.905842	GHITM	growth hormone inducible transmembrane protein
236053_at	0.196	0.000606	3.86103	-0.2676	1.32141	LOC100128653	uncharacterized LOC100128653
216264_s_at	0.188	0.000563	3.88875	-0.26977	1.56594	LAMB2	laminin subunit beta 2
219425_at	0.189	0.000566	3.88649	-0.27014	2.21856	SULT4A1	sulfotransferase family 4A member 1
219689_at	0.191	0.000579	3.8783	-0.27035	1.44663	SEMA3G	semaphorin 3G
39402_at	0.193	0.000587	3.87287	-0.27056	1.42688	IL1B	interleukin 1 beta
231031_at	0.195	0.0006	3.86457	-0.27106	1.96001	FGF7P3	fibroblast growth factor 7 pseudogene 3
201261_x_at	0.191	0.000578	3.87916	-0.27587	1.33924	BGN	biglycan
1553808_a_at	0.168	0.000463	3.96216	-0.27717	1.06583	NKX2-3	NK2 homeobox 3
202459_s_at	0.167	0.000458	-3.9661	-0.27857	-0.61799	LPIN2	lipin 2
212110_at	0.158	0.000415	-4.00252	-0.27916	-1.06846	SLC39A14	solute carrier family 39 member 14
217794_at	0.156	0.000404	-4.01233	-0.27923	-1.04338	PRR13	proline rich 13
235146_at	0.162	0.000428	-3.99084	-0.28178	-1.21911	TMCC3	transmembrane and coiled-coil domain family 3
221506_s_at	0.164	0.000443	3.97855	-0.28189	0.748385	TNPO2	transportin 2
218517_at	0.175	0.000502	3.93167	-0.28273	0.912279	JADE1	jade family PHD finger 1
226538_at	0.16	0.00042	-3.99796	-0.28422	-0.754263	MAN2A1	mannosidase alpha class 2A member 1
1560756_at	0.179	0.000519	3.91953	-0.28434	2.58767
202688_at	0.156	0.000407	-4.00964	-0.28752	-1.11892	TNFSF10	tumor necrosis factor superfamily member 10
218870_at	0.172	0.000484	3.94552	-0.28755	1.58494	LOC101928361///ARHGAP15	uncharacterized LOC101928361///Rho GTPase activating protein 15
231283_at	0.172	0.000481	-3.94732	-0.29113	-1.48489	MGAT4A	mannosyl (alpha-1,3-)-glycoprotein beta-1,4-N-acetylglucosaminyltransferase, isozyme A
204082_at	0.181	0.00053	3.91167	-0.29155	1.36093	PBX3	PBX homeobox 3
222981_s_at	0.161	0.000428	-3.99131	-0.29361	-0.709461	RAB10	RAB10, member RAS oncogene family
227031_at	0.163	0.000436	-3.98397	-0.29499	-0.78841	SNX13	sorting nexin 13
205776_at	0.165	0.000446	-3.97618	-0.29613	-1.48901	FMO5	flavin containing monooxygenase 5
218445_at	0.196	0.000605	3.86182	-0.29925	1.49568	H2AFY2	H2A histone family member Y2
208850_s_at	0.193	0.00059	3.87127	-0.29931	1.36308	THY1	Thy-1 cell surface antigen
235570_at	0.189	0.00057	3.88382	-0.3002	1.39744	RBMS3	RNA binding motif single stranded interacting protein 3
209285_s_at	0.171	0.000479	3.94894	-0.3033	0.804843	FAM208A	family with sequence similarity 208 member A
224866_at	0.165	0.000448	-3.97424	-0.30546	-0.833003	FAR1	fatty acyl-CoA reductase 1
213290_at	0.189	0.000567	3.88609	-0.30606	1.15549	COL6A2	collagen type VI alpha 2 chain
1554474_a_at	0.197	0.00061	3.85855	-0.30774	1.08402	MOXD1	monooxygenase DBH like 1
209676_at	0.2	0.000631	3.84593	-0.308	1.38324	TFPI	tissue factor pathway inhibitor
229344_x_at	0.187	0.000558	3.89199	-0.30931	0.908663	RIMKLB	ribosomal modification protein rimK like family member B
202771_at	0.17	0.000471	3.95522	-0.31174	0.99368	PIEZO1	piezo type mechanosensitive ion channel component 1
201081_s_at	0.198	0.000618	3.85407	-0.31179	1.56333	PIP4K2B	phosphatidylinositol-5-phosphate 4-kinase type 2 beta
209772_s_at	0.158	0.000416	-4.00165	-0.31212	-2.26012	CD24	CD24 molecule
223499_at	0.195	0.000601	3.86452	-0.3122	0.951501	C1QTNF5///MFRP	C1q and tumor necrosis factor related protein 5///membrane frizzled-related protein
1560228_at	0.19	0.000573	3.88197	-0.31239	2.00792	SNAI3	snail family transcriptional repressor 3
207216_at	0.191	0.000581	3.87715	-0.31321	1.67181	TNFSF8	tumor necrosis factor superfamily member 8
213503_x_at	0.155	0.000401	-4.01494	-0.31515	-0.693335	ANXA2	annexin A2
205907_s_at	0.19	0.000572	3.88296	-0.31617	2.94567	OMD	osteomodulin
223239_at	0.159	0.000418	-4.00019	-0.31675	-1.20455	GSKIP	GSK3B interacting protein
220615_s_at	0.169	0.000464	-3.96085	-0.31966	-1.20113	FAR2	fatty acyl-CoA reductase 2
225812_at	0.2	0.00063	3.84648	-0.31998	2.04254	FAM229B	family with sequence similarity 229 member B
244741_s_at	0.199	0.000622	3.8515	-0.32098	1.48938	ZNF667-AS1	ZNF667 antisense RNA 1 (head to head)
212221_x_at	0.165	0.000448	3.97439	-0.32304	0.788273	IDS	iduronate 2-sulfatase
229921_at	0.204	0.000652	3.83396	-0.32563	1.73089	KIF5A	kinesin family member 5A
222790_s_at	0.167	0.000456	3.96736	-0.32676	0.892759	RSBN1	round spermatid basic protein 1
209948_at	0.199	0.00062	3.85233	-0.32725	3.05654	KCNMB1	potassium calcium-activated channel subfamily M regulatory beta subunit 1
219215_s_at	0.171	0.000477	-3.9505	-0.32732	-1.16457	SLC39A4	solute carrier family 39 member 4
201313_at	0.204	0.00065	3.83504	-0.32752	2.1637	ENO2	enolase 2
46665_at	0.171	0.000481	3.94796	-0.3288	0.822928	SEMA4C	semaphorin 4C
227547_at	0.171	0.00048	3.94823	-0.32902	0.74632
225601_at	0.194	0.000596	-3.86722	-0.32908	-1.44891	HMGB3	high mobility group box 3
205345_at	0.189	0.00057	3.88428	-0.32973	0.782059	BARD1	BRCA1 associated RING domain 1
210131_x_at	0.165	0.000449	-3.97324	-0.3298	-0.789785	SDHC	succinate dehydrogenase complex subunit C
229404_at	0.205	0.000655	3.83202	-0.33206	1.74535	TWIST2	twist family bHLH transcription factor 2
241608_at	0.199	0.000623	3.85102	-0.3347	1.99982
36553_at	0.17	0.000469	3.95694	-0.33528	0.620588	ASMTL	acetylserotonin O-methyltransferase-like
200635_s_at	0.165	0.00045	-3.97275	-0.33733	-1.0503	PTPRF	protein tyrosine phosphatase, receptor type F
203094_at	0.17	0.000472	-3.95441	-0.33744	-0.680437	MAD2L1BP	MAD2L1 binding protein
228060_at	0.202	0.000642	3.83964	-0.34022	1.18598	SLC35F1	solute carrier family 35 member F1
217518_at	0.2	0.00063	3.84647	-0.34108	1.95966	MYOF	myoferlin
221304_at	0.206	0.00066	-3.82888	-0.34159	-2.26376	UGT1A3///UGT1A1///UGT1A9///UGT1A5///UGT1A8	UDP glucuronosyltransferase family 1 member A3///UDP glucuronosyltransferase family 1 member A1///UDP glucuronosyltransferase family 1 member A9///UDP glucuronosyltransferase family 1 member A5///UDP glucuronosyltransferase family 1 member A8
214033_at	0.172	0.000487	-3.94323	-0.34471	-0.853978	LOC101930322///ABCC6P2///ABCC6P1///ABCC6	multidrug resistance-associated protein 6-like///ATP binding cassette subfamily C member 6 pseudogene 2///ATP binding cassette subfamily C member 6 pseudogene 1///ATP binding cassette subfamily C member 6
222938_x_at	0.173	0.000492	-3.93947	-0.34489	-1.49574	ENPP3	ectonucleotide pyrophosphatase/phosphodiesterase 3
200706_s_at	0.164	0.000442	-3.97951	-0.34536	-0.80896	LITAF	lipopolysaccharide induced TNF factor
219935_at	0.203	0.000643	3.83898	-0.34565	1.41245	ADAMTS5	ADAM metallopeptidase with thrombospondin type 1 motif 5
209522_s_at	0.172	0.000482	-3.94679	-0.34604	-0.773857	CRAT	carnitine O-acetyltransferase
235631_at	0.201	0.000634	3.84414	-0.34804	2.19357	DDR2	discoidin domain receptor tyrosine kinase 2
207157_s_at	0.162	0.000429	-3.9905	-0.34903	-0.771852	GNG5	G protein subunit gamma 5
227566_at	0.205	0.000658	3.83005	-0.35041	1.70224	LOC102725271///NTM	neurotrimin-like///neurotrimin
222161_at	0.199	0.000622	3.85124	-0.35079	2.1407	NAALAD2	N-acetylated alpha-linked acidic dipeptidase 2
208626_s_at	0.179	0.000518	3.91955	-0.35245	1.02567	VAT1	vesicle amine transport 1
225905_s_at	0.207	0.000668	3.82444	-0.35261	2.0655	ST3GAL3	ST3 beta-galactoside alpha-2,3-sialyltransferase 3
225536_at	0.164	0.000442	-3.97879	-0.35269	-1.63147	TMEM54	transmembrane protein 54
227326_at	0.206	0.00066	3.82925	-0.35511	2.0618	MXRA7	matrix remodeling associated 7
220161_s_at	0.163	0.000434	-3.98623	-0.35514	-1.89219	EPB41L4B	erythrocyte membrane protein band 4.1 like 4B
211882_x_at	0.198	0.000616	-3.85525	-0.35544	-1.98579	FUT6	fucosyltransferase 6
211748_x_at	0.17	0.00047	3.95649	-0.35547	2.05415	PTGDS	prostaglandin D2 synthase
221112_at	0.201	0.000632	3.84531	-0.35734	1.67628	IL1RAPL2	interleukin 1 receptor accessory protein like 2
227870_at	0.201	0.000636	3.84275	-0.35754	0.951547	IGDCC4	immunoglobulin superfamily DCC subclass member 4
203710_at	0.195	0.0006	3.86473	-0.35769	2.04004	ITPR1	inositol 1,4,5-trisphosphate receptor type 1
226638_at	0.205	0.000656	3.83119	-0.35784	1.41186	ARHGAP23	Rho GTPase activating protein 23
218049_s_at	0.169	0.000464	-3.96112	-0.3582	-0.831874	MRPL13	mitochondrial ribosomal protein L13
221186_at	0.197	0.00061	3.85854	-0.36266	1.95513	LOC100131532	uncharacterized LOC100131532
227386_s_at	0.199	0.000622	3.85137	-0.36396	1.23459	TMEM200B	transmembrane protein 200B
202806_at	0.205	0.000654	3.83264	-0.36498	1.3411	DBN1	drebrin 1
238439_at	0.189	0.000568	-3.88568	-0.36637	-1.39472	ANKRD22	ankyrin repeat domain 22
1554079_at	0.205	0.000655	3.83179	-0.36726	1.47798	GALNT18	polypeptide N-acetylgalactosaminyltransferase 18
228062_at	0.209	0.000681	3.81719	-0.36735	1.81938	NAP1L5	nucleosome assembly protein 1 like 5
208783_s_at	0.165	0.000448	-3.97419	-0.36785	-0.759536	CD46	CD46 molecule
224151_s_at	0.171	0.000473	-3.95354	-0.3696	-0.937142	AK3	adenylate kinase 3
241442_at	0.2	0.000627	3.84825	-0.37058	1.96263
202220_at	0.169	0.000465	-3.95986	-0.37084	-0.523929	KIAA0907	KIAA0907
220926_s_at	0.179	0.000522	-3.91699	-0.37132	-0.883769	EDEM3	ER degradation enhancing alpha-mannosidase like protein 3
201349_at	0.169	0.000467	-3.95875	-0.37286	-1.26637	SLC9A3R1	SLC9A3 regulator 1
212344_at	0.199	0.000621	3.85185	-0.37298	1.71515	SULF1	sulfatase 1
205769_at	0.172	0.000486	-3.9435	-0.37466	-1.53605	SLC27A2	solute carrier family 27 member 2
205529_s_at	0.203	0.000644	3.83806	-0.3759	1.43834	RUNX1T1	RUNX1 translocation partner 1
223273_at	0.173	0.000491	-3.9397	-0.37597	-0.822092	GON7	GON7, KEOPS complex subunit homolog
225320_at	0.171	0.000475	-3.95214	-0.37657	-0.999625	MCU	mitochondrial calcium uniporter
225481_at	0.193	0.000592	3.86994	-0.37884	1.25267	FRMD6	FERM domain containing 6
235349_at	0.177	0.000508	-3.92718	-0.37955	-1.22331	RMDN2	regulator of microtubule dynamics 2
231887_s_at	0.211	0.000693	3.81099	-0.37973	1.66858	PALD1	phosphatase domain containing, paladin 1
212914_at	0.181	0.000529	3.91205	-0.38014	1.08819	CBX7	chromobox 7
204375_at	0.208	0.000674	3.82118	-0.38152	1.79272	CLSTN3	calsyntenin 3
201849_at	0.197	0.00061	3.85861	-0.38152	1.22202	BNIP3	BCL2 interacting protein 3
219174_at	0.179	0.000521	-3.91808	-0.38181	-0.660842	IFT74	intraflagellar transport 74
221942_s_at	0.201	0.000637	3.84239	-0.38224	2.82089	GUCY1A3	guanylate cyclase 1 soluble subunit alpha
218820_at	0.199	0.000621	3.85181	-0.38329	1.8599	C14orf132	chromosome 14 open reading frame 132
225031_at	0.195	0.000599	3.86562	-0.38414	0.833797	CHD6	chromodomain helicase DNA binding protein 6
211732_x_at	0.184	0.000544	-3.90186	-0.3875	-0.7514	HNMT	histamine N-methyltransferase
206163_at	0.204	0.000648	3.83609	-0.38763	1.98371	MIR548F5///MAB21L1	microRNA 548f-5///mab-21 like 1
222592_s_at	0.168	0.000459	-3.96499	-0.38823	-1.63932	ACSL5	acyl-CoA synthetase long-chain family member 5
1560226_at	0.206	0.000662	-3.82802	-0.3889	-2.20663	HHLA2	HERV-H LTR-associating 2
204875_s_at	0.172	0.000482	-3.94701	-0.39048	-1.42002	GMDS	GDP-mannose 4,6-dehydratase
239349_at	0.213	0.000702	3.80577	-0.39179	1.67275	C1QTNF7	C1q and tumor necrosis factor related protein 7
209504_s_at	0.211	0.000691	3.81202	-0.39181	1.76318	PLEKHB1	pleckstrin homology domain containing B1
201732_s_at	0.181	0.000529	-3.91193	-0.39314	-0.892593	CLCN3	chloride voltage-gated channel 3
212226_s_at	0.171	0.000476	3.95117	-0.39426	0.853062	PLPP3	phospholipid phosphatase 3
210907_s_at	0.168	0.00046	-3.96394	-0.39433	-0.738184	PDCD10	programmed cell death 10
230774_at	0.21	0.000684	-3.81596	-0.39475	-1.91257	PTGR2	prostaglandin reductase 2
225095_at	0.175	0.000501	-3.93251	-0.4004	-0.614347	SPTLC2	serine palmitoyltransferase long chain base subunit 2
218326_s_at	0.171	0.00048	-3.94811	-0.40096	-1.30257	LGR4	leucine rich repeat containing G protein-coupled receptor 4
208634_s_at	0.171	0.000473	3.95347	-0.40164	0.911508	MACF1	microtubule-actin crosslinking factor 1
217964_at	0.171	0.000476	-3.95125	-0.40274	-0.608952	TTC19	tetratricopeptide repeat domain 19
214995_s_at	0.214	0.000711	3.80098	-0.40283	1.64925	APOBEC3F///APOBEC3G	apolipoprotein B mRNA editing enzyme catalytic subunit 3F///apolipoprotein B mRNA editing enzyme catalytic subunit 3G
202436_s_at	0.213	0.000707	3.80306	-0.403	2.2448	CYP1B1	cytochrome P450 family 1 subfamily B member 1
235296_at	0.213	0.000704	3.80463	-0.40333	1.23861	EIF5A2	eukaryotic translation initiation factor 5A2
225491_at	0.207	0.000671	3.82311	-0.40505	2.28373	SLC1A2	solute carrier family 1 member 2
232176_at	0.207	0.000668	-3.82459	-0.40515	-1.585	SLITRK6	SLIT and NTRK like family member 6
215017_s_at	0.177	0.000513	-3.92384	-0.4059	-0.874736	FNBP1L	formin binding protein 1 like
238360_s_at	0.214	0.000713	3.80011	-0.40797	1.26998	LINC00672	long intergenic non-protein coding RNA 672
234296_s_at	0.213	0.000706	-3.80385	-0.40818	-1.59716	TEX11	testis expressed 11
219195_at	0.191	0.000577	-3.8793	-0.40941	-1.00102	PPARGC1A	PPARG coactivator 1 alpha
236038_at	0.215	0.000717	3.79772	-0.41149	1.97154	RNF150	ring finger protein 150
226682_at	0.188	0.000565	3.88757	-0.4136	1.21519	RORA	RAR related orphan receptor A
207719_x_at	0.188	0.00056	3.89105	-0.41382	1.04448	CEP170P1///CEP170	centrosomal protein 170 pseudogene 1///centrosomal protein 170
217781_s_at	0.176	0.000505	3.92942	-0.41421	0.682107	ZNF106	zinc finger protein 106
204229_at	0.199	0.000624	3.84993	-0.41476	1.60086	SLC17A7	solute carrier family 17 member 7
205638_at	0.208	0.000673	3.82189	-0.41504	2.52168	ADGRB3	adhesion G protein-coupled receptor B3
222775_s_at	0.179	0.000518	-3.92013	-0.41717	-0.815053	MRPL35	mitochondrial ribosomal protein L35
208299_at	0.21	0.000688	3.81363	-0.41743	1.5191	CACNA1I	calcium voltage-gated channel subunit alpha1 I
219381_at	0.204	0.000651	3.83399	-0.41916	2.19012	C5orf42	chromosome 5 open reading frame 42
220987_s_at	0.177	0.000507	-3.92814	-0.41933	-0.829619	NUAK2///AKIP1	NUAK family kinase 2///A-kinase interacting protein 1
208407_s_at	0.171	0.000478	-3.94979	-0.42119	-1.06008	TMX2-CTNND1///CTNND1	TMX2-CTNND1 readthrough (NMD candidate)///catenin delta 1
214620_x_at	0.188	0.000559	3.89129	-0.42335	0.86663	PAM	peptidylglycine alpha-amidating monooxygenase
242945_at	0.211	0.00069	3.81224	-0.4239	1.64916	FAM20A	family with sequence similarity 20 member A
32625_at	0.215	0.000717	3.79788	-0.42543	2.05964	NPR1	natriuretic peptide receptor 1
204509_at	0.209	0.00068	-3.81771	-0.42766	-1.31441	CA12	carbonic anhydrase 12
213905_x_at	0.216	0.000723	3.79504	-0.4283	2.15773	BGN	biglycan
220638_s_at	0.207	0.000666	-3.82586	-0.42841	-1.70967	CBLC	Cbl proto-oncogene C
225511_at	0.212	0.000694	3.81015	-0.42956	2.35325	GPRC5B	G protein-coupled receptor class C group 5 member B
209034_at	0.175	0.000498	3.93447	-0.43008	1.03612	PNRC1	proline rich nuclear receptor coactivator 1
218623_at	0.212	0.000694	3.8104	-0.43146	2.54604	HMP19	HMP19 protein
211981_at	0.195	0.0006	3.86484	-0.43236	1.38389	COL4A1	collagen type IV alpha 1 chain
223338_s_at	0.173	0.000492	-3.93921	-0.43282	-0.556225	ATPIF1	ATPase inhibitory factor 1
1554878_a_at	0.199	0.000619	-3.85308	-0.43312	-1.43645	ABCD3	ATP binding cassette subfamily D member 3
203695_s_at	0.215	0.000714	3.79935	-0.43406	1.39378	DFNA5	DFNA5, deafness associated tumor suppressor
1554300_a_at	0.217	0.000729	-3.7917	-0.43626	-2.14714	SVOPL	SVOP like
1552903_at	0.217	0.000727	-3.79272	-0.43953	-1.91539	B4GALNT2	beta-1,4-N-acetyl-galactosaminyltransferase 2
241547_at	0.184	0.000541	-3.90375	-0.43964	-1.75217	A1CF	APOBEC1 complementation factor
205076_s_at	0.174	0.000494	-3.93769	-0.44066	-1.16253	MTMR11	myotubularin related protein 11
203501_at	0.188	0.000565	3.88758	-0.4419	0.76641	CPQ	carboxypeptidase Q
221734_at	0.21	0.000686	-3.8147	-0.44317	-1.24606	PRRC1	proline rich coiled-coil 1
219383_at	0.187	0.000554	-3.89475	-0.44391	-1.19102	PRR5L	proline rich 5 like
208126_s_at	0.213	0.000702	-3.80595	-0.44484	-2.19742	CYP2C18	cytochrome P450 family 2 subfamily C member 18
200975_at	0.175	0.0005	3.93293	-0.44627	0.720185	PPT1	palmitoyl-protein thioesterase 1
204642_at	0.21	0.000687	3.81409	-0.44689	1.46095	S1PR1	sphingosine-1-phosphate receptor 1
238067_at	0.211	0.000689	-3.81276	-0.44695	-0.824134	TBC1D8B	TBC1 domain family member 8B
1552309_a_at	0.212	0.000697	3.80869	-0.44705	2.70303	NEXN	nexilin F-actin binding protein
218910_at	0.179	0.000522	-3.91708	-0.44846	-0.686108	ANO10	anoctamin 10
214188_at	0.221	0.000749	3.78147	-0.44891	1.27438
219578_s_at	0.212	0.000698	3.808	-0.44975	2.27952	CPEB1	cytoplasmic polyadenylation element binding protein 1
212521_s_at	0.177	0.00051	-3.92575	-0.45167	-1.02351	PDE8A	phosphodiesterase 8A
210802_s_at	0.207	0.000671	3.82287	-0.45226	0.88677	DIMT1	DIM1 dimethyladenosine transferase 1 homolog
1569024_at	0.209	0.000678	3.81905	-0.45308	2.08655	FAM13A	family with sequence similarity 13 member A
218077_s_at	0.199	0.000621	-3.85205	-0.45495	-0.774642	ZDHHC3	zinc finger DHHC-type containing 3
203324_s_at	0.195	0.000602	3.86376	-0.45638	1.24038	CAV2	caveolin 2
202488_s_at	0.172	0.000485	-3.94431	-0.45666	-1.56793	FXYD3	FXYD domain containing ion transport regulator 3
235651_at	0.175	0.000497	-3.93569	-0.45725	-1.58472	TTC22	tetratricopeptide repeat domain 22
205757_at	0.178	0.000515	-3.92224	-0.45761	-1.25756	ENTPD5	ectonucleoside triphosphate diphosphohydrolase 5
1555268_a_at	0.222	0.000754	3.77885	-0.45933	1.57839	GRID1	glutamate ionotropic receptor delta type subunit 1
201724_s_at	0.178	0.000517	-3.92043	-0.46171	-0.790063	GALNT1	polypeptide N-acetylgalactosaminyltransferase 1
216973_s_at	0.18	0.000525	-3.91492	-0.46307	-0.857997	HOXB7	homeobox B7
208650_s_at	0.171	0.000479	-3.94925	-0.46372	-1.75329	CD24	CD24 molecule
234983_at	0.178	0.000517	-3.92051	-0.46375	-0.760057	C12orf49	chromosome 12 open reading frame 49
238131_at	0.205	0.000657	3.83108	-0.46415	1.8736	PHC2	polyhomeotic homolog 2
230008_at	0.223	0.000762	3.77516	-0.46426	1.48569	THSD7A	thrombospondin type 1 domain containing 7A
1560219_at	0.212	0.000694	3.81044	-0.46558	2.01701	ASB3	ankyrin repeat and SOCS box containing 3
206481_s_at	0.209	0.00068	3.81805	-0.46624	1.16413	LDB2	LIM domain binding 2
218844_at	0.181	0.000532	-3.91006	-0.46687	-0.970024	ACSF2	acyl-CoA synthetase family member 2
221039_s_at	0.215	0.000715	3.79901	-0.46738	1.042	ASAP1	ArfGAP with SH3 domain, ankyrin repeat and PH domain 1
221245_s_at	0.177	0.000508	-3.92728	-0.4698	-1.43356	FZD5	frizzled class receptor 5
224061_at	0.223	0.000765	3.77349	-0.47046	1.92375	INMT	indolethylamine N-methyltransferase
204751_x_at	0.179	0.000521	-3.91756	-0.47051	-1.62344	DSC2	desmocollin 2
237313_at	0.223	0.000767	-3.77268	-0.4718	-1.63691	C1QTNF1-AS1	C1QTNF1 antisense RNA 1
225910_at	0.187	0.000558	3.89218	-0.4721	0.699917	HELZ	helicase with zinc finger
225728_at	0.186	0.000551	3.89695	-0.47265	1.6868	SORBS2	sorbin and SH3 domain containing 2
202510_s_at	0.199	0.000622	3.85166	-0.47563	1.19661	TNFAIP2	TNF alpha induced protein 2
202474_s_at	0.192	0.000585	3.87441	-0.47801	0.721125	HCFC1	host cell factor C1
204018_x_at	0.189	0.000569	3.88453	-0.47929	2.15929	HBA2///HBA1	hemoglobin subunit alpha 2///hemoglobin subunit alpha 1
205572_at	0.214	0.000709	3.80221	-0.4797	2.18971	ANGPT2	angiopoietin 2
206262_at	0.177	0.00051	-3.92575	-0.48137	-2.81174	ADH1C	alcohol dehydrogenase 1C (class I), gamma polypeptide
226636_at	0.187	0.000558	-3.89201	-0.4817	-1.03963	PLD1	phospholipase D1
228253_at	0.225	0.000777	3.76768	-0.48174	1.32418	LOXL3	lysyl oxidase like 3
202110_at	0.172	0.000486	-3.94393	-0.48253	-0.670871	COX7B	cytochrome c oxidase subunit 7B
204573_at	0.181	0.000528	-3.91241	-0.48257	-0.67953	CROT	carnitine O-octanoyltransferase
201952_at	0.185	0.000545	3.90055	-0.48264	0.847128	ALCAM	activated leukocyte cell adhesion molecule
235392_at	0.222	0.00076	3.77589	-0.48371	1.90869
201078_at	0.175	0.000502	-3.93188	-0.48437	-0.828742	TM9SF2	transmembrane 9 superfamily member 2
235485_at	0.211	0.000692	3.81105	-0.48635	1.50261	WDR44	WD repeat domain 44
218041_x_at	0.179	0.000518	3.92	-0.48815	0.561684	SLC38A2	solute carrier family 38 member 2
209212_s_at	0.177	0.000511	-3.92479	-0.48848	-1.35697	KLF5	Kruppel like factor 5
220050_at	0.222	0.000755	3.77842	-0.49056	0.945661	SPACA9	sperm acrosome associated 9
206101_at	0.227	0.000787	3.76297	-0.49242	2.11824	ECM2	extracellular matrix protein 2
206070_s_at	0.224	0.00077	3.77127	-0.49243	2.15751	EPHA3	EPH receptor A3
222932_at	0.224	0.000772	-3.76993	-0.49343	-2.1578	EHF	ETS homologous factor
204846_at	0.223	0.000768	3.77207	-0.49597	1.64294	CP	ceruloplasmin (ferroxidase)
219024_at	0.188	0.000561	-3.89015	-0.4964	-0.741404	PLEKHA1	pleckstrin homology domain containing A1
225019_at	0.179	0.000521	-3.91749	-0.49649	-0.68353	CAMK2D	calcium/calmodulin dependent protein kinase II delta
217562_at	0.227	0.000791	-3.76076	-0.49758	-1.94241	BRINP3	BMP/retinoic acid inducible neural specific 3
208967_s_at	0.181	0.000528	-3.91275	-0.49802	-0.75676	AK2	adenylate kinase 2
239340_at	0.225	0.000779	3.76688	-0.49826	1.70863	ZNF536	zinc finger protein 536
221921_s_at	0.224	0.000771	3.77049	-0.49912	1.96387	CADM3	cell adhesion molecule 3
1555203_s_at	0.196	0.000606	-3.86094	-0.50002	-2.64503	SLC44A4	solute carrier family 44 member 4
215071_s_at	0.179	0.000524	-3.91587	-0.5001	-1.1561	HIST1H2AC	histone cluster 1, H2ac
1556619_at	0.222	0.000754	3.77879	-0.50095	1.91174	SHISA9	shisa family member 9
[truncated: 52,676 more rows]

## Sheet: GSE24514
ID	adj.P.Val	P.Value	t	B	logFC	Gene.symbol	Gene.title
203001_s_at	2.55e-11	1.14e-15	-11.6438	25.4762	-1.62808	STMN2	stathmin 2
201497_x_at	3.15e-11	3.94e-15	-11.2475	24.2232	-3.70436	MYH11	myosin heavy chain 11
207961_x_at	3.15e-11	4.25e-15	-11.2236	24.0911	-3.45192	MYH11	myosin heavy chain 11
206784_at	3.7e-11	6.65e-15	-11.0818	23.6673	-4.63853	AQP8	aquaporin 8
215780_s_at	4.63e-11	1.22e-14	10.8901	23.0226	2.64676	SETSIP///SETP4///SET	SET-like protein///SET pseudogene 4///SET nuclear proto-oncogene
205200_at	4.63e-11	1.39e-14	-10.8508	22.9446	-2.36481	EXOSC7///CLEC3B	exosome component 7///C-type lectin domain family 3 member B
203564_at	4.63e-11	1.45e-14	10.8358	22.9316	1.15689	FANCG	Fanconi anemia complementation group G
201496_x_at	4.89e-11	1.75e-14	-10.7772	22.7126	-5.04158	MYH11	myosin heavy chain 11
203951_at	7.19e-11	2.9e-14	-10.6203	22.2284	-4.18335	CNN1	calponin 1
207003_at	7.54e-11	3.38e-14	-10.5732	22.1042	-3.90396	GUCA2A	guanylate cyclase activator 2A
215450_at	1.42e-10	6.99e-14	10.3497	21.4299	1.65983	SNRPE	small nuclear ribonucleoprotein polypeptide E
212730_at	1.56e-10	9.09e-14	-10.2691	21.1107	-3.89957	SYNM	synemin
216333_x_at	1.56e-10	9.12e-14	-10.2679	21.0438	-1.8001	TNXB///TNXA	tenascin XB///tenascin XA (pseudogene)
206093_x_at	2.38e-10	1.5e-13	-10.1169	20.5494	-1.60744	TNXB///TNXA	tenascin XB///tenascin XA (pseudogene)
214027_x_at	3.04e-10	2.09e-13	-10.0159	20.2826	-3.05027	SUPT20H///DES	SPT20 homolog, SAGA complex component///desmin
201495_x_at	3.04e-10	2.18e-13	-10.0028	20.2625	-3.4622	MYH11	myosin heavy chain 11
218355_at	4.33e-10	3.31e-13	9.87697	19.9086	1.66968	KIF4A	kinesin family member 4A
201539_s_at	4.76e-10	3.84e-13	-9.83166	19.6962	-3.29523	FHL1	four and a half LIM domains 1
213451_x_at	4.89e-10	4.17e-13	-9.80698	19.5881	-1.74788	TNXB///TNXA	tenascin XB///tenascin XA (pseudogene)
202274_at	5.95e-10	5.34e-13	-9.7326	19.4296	-4.00705	ACTG2	actin, gamma 2, smooth muscle, enteric
203000_at	6.54e-10	6.42e-13	-9.67767	19.2674	-1.76462	STMN2	stathmin 2
201761_at	6.54e-10	6.48e-13	9.67475	19.2121	2.23562	MTHFD2	methylenetetrahydrofolate dehydrogenase (NADP+ dependent) 2, methenyltetrahydrofolate cyclohydrolase
210198_s_at	6.54e-10	6.75e-13	-9.66246	19.1806	-1.09248	PLP1	proteolipid protein 1
214710_s_at	6.59e-10	7.1e-13	9.64745	19.1589	2.18877	CCNB1	cyclin B1
202580_x_at	7.31e-10	8.53e-13	9.59253	18.9635	1.72758	FOXM1	forkhead box M1
214505_s_at	7.27e-10	8.15e-13	-9.60607	18.951	-2.70351	FHL1	four and a half LIM domains 1
201563_at	7.4e-10	8.97e-13	9.5776	18.9015	2.49845	SORD	sorbitol dehydrogenase
207502_at	7.64e-10	9.68e-13	-9.55499	18.8192	-2.81493	GUCA2B	guanylate cyclase activator 2B
219787_s_at	7.64e-10	9.94e-13	9.54699	18.7668	1.9361	ECT2	epithelial cell transforming 2
202555_s_at	8.31e-10	1.12e-12	-9.51175	18.7045	-3.66463	MYLK	myosin light chain kinase
203766_s_at	9.86e-10	1.37e-12	-9.45125	18.4667	-3.40852	LMOD1	leiomodin 1
204641_at	1.1e-09	1.59e-12	9.40778	18.3796	1.60285	NEK2	NIMA related kinase 2
205593_s_at	1.1e-09	1.63e-12	-9.40074	18.2889	-2.68778	PDE9A	phosphodiesterase 9A
210298_x_at	1.61e-09	2.46e-12	-9.27758	17.898	-3.17138	FHL1	four and a half LIM domains 1
210299_s_at	1.75e-09	2.76e-12	-9.24457	17.8402	-2.79106	FHL1	four and a half LIM domains 1
204033_at	1.91e-09	3.09e-12	9.21085	17.7207	1.64248	TRIP13	thyroid hormone receptor interactor 13
204170_s_at	1.92e-09	3.33e-12	9.18889	17.6411	2.47407	CKS2	CDC28 protein kinase regulatory subunit 2
201123_s_at	1.92e-09	3.28e-12	9.1928	17.6367	3.2097	EIF5A	eukaryotic translation initiation factor 5A
219588_s_at	1.92e-09	3.44e-12	9.17879	17.6232	1.11585	NCAPG2	non-SMC condensin II complex subunit G2
205697_at	1.92e-09	3.42e-12	-9.1806	17.6103	-0.993051	SCGN	secretagogin, EF-hand calcium binding protein
41037_at	2.02e-09	3.71e-12	9.15678	17.5446	1.50777	TEAD4	TEA domain transcription factor 4
218593_at	2.15e-09	4.15e-12	9.12365	17.4405	1.0955	RBM28	RNA binding motif protein 28
217871_s_at	2.15e-09	4.06e-12	9.13022	17.4337	1.81473	MIF	macrophage migration inhibitory factor (glycosylation-inhibiting factor)
204702_s_at	2.65e-09	5.35e-12	9.04947	17.1929	1.30507	NFE2L3	nuclear factor, erythroid 2 like 3
204719_at	2.65e-09	5.31e-12	-9.05158	17.1782	-1.81091	ABCA8	ATP binding cassette subfamily A member 8
201890_at	2.75e-09	5.78e-12	9.0266	17.1155	2.61228	RRM2	ribonucleotide reductase regulatory subunit M2
206102_at	2.75e-09	5.8e-12	9.02566	17.1054	1.66277	GINS1	GINS complex subunit 1
203755_at	2.76e-09	6e-12	9.01597	17.0777	1.78864	BUB1B	BUB1 mitotic checkpoint serine/threonine kinase B
212281_s_at	2.78e-09	6.24e-12	9.00411	17.0417	2.55146	TMEM97	transmembrane protein 97
221923_s_at	2.76e-09	6.06e-12	9.01273	17.0173	1.91404	NPM1	nucleophosmin
201957_at	2.83e-09	6.51e-12	-8.99201	16.954	-2.34866	PPP1R12B	protein phosphatase 1 regulatory subunit 12B
206208_at	2.83e-09	6.79e-12	-8.97941	16.9257	-3.41575	CA4	carbonic anhydrase 4
210052_s_at	2.83e-09	7.16e-12	8.96422	16.8951	1.8911	TPX2	TPX2, microtubule nucleation factor
207850_at	2.83e-09	7.32e-12	8.95766	16.8826	2.71193	CXCL3	C-X-C motif chemokine ligand 3
206577_at	2.83e-09	6.84e-12	-8.97721	16.8712	-1.218	VIP	vasoactive intestinal peptide
49452_at	2.83e-09	7.39e-12	-8.95479	16.8606	-1.61623	ACACB	acetyl-CoA carboxylase beta
218009_s_at	2.83e-09	7.5e-12	8.95059	16.8599	2.06761	PRC1	protein regulator of cytokinesis 1
221901_at	2.83e-09	7.52e-12	-8.94982	16.8571	-1.19154	KIAA1644	KIAA1644
219918_s_at	2.83e-09	7.63e-12	8.94542	16.8402	1.93462	ASPM	abnormal spindle microtubule assembly
202920_at	2.83e-09	7.53e-12	-8.94944	16.8323	-1.60583	ANK2	ankyrin 2, neuronal
43427_at	2.89e-09	7.92e-12	-8.93435	16.7898	-1.47868	ACACB	acetyl-CoA carboxylase beta
207876_s_at	2.9e-09	8.06e-12	-8.92935	16.7468	-2.30496	FLNC	filamin C
201540_at	3.02e-09	8.63e-12	-8.9094	16.705	-3.34484	FHL1	four and a half LIM domains 1
207504_at	3.02e-09	8.69e-12	-8.90753	16.69	-1.22335	CA7	carbonic anhydrase 7
202503_s_at	3.4e-09	1e-11	8.86619	16.559	2.27926	KIAA0101	KIAA0101
203296_s_at	3.4e-09	1.01e-11	-8.86411	16.5438	-1.76975	ATP1A2	ATPase Na+/K+ transporting subunit alpha 2
202222_s_at	3.73e-09	1.12e-11	-8.8327	16.4638	-4.44104	DES	desmin
212282_at	4.21e-09	1.28e-11	8.79358	16.3256	1.9498	TMEM97	transmembrane protein 97
204364_s_at	4.8e-09	1.51e-11	-8.7467	16.1814	-2.35159	REEP1	receptor accessory protein 1
203046_s_at	4.81e-09	1.53e-11	8.74225	16.1669	1.05233	TIMELESS	timeless circadian clock
202370_s_at	4.8e-09	1.5e-11	8.7483	16.1592	1.25495	CBFB	core-binding factor beta subunit
206108_s_at	4.97e-09	1.61e-11	8.72863	16.1176	2.60078	SRSF6	serine and arginine rich splicing factor 6
200621_at	5.69e-09	1.86e-11	-8.68514	15.9726	-2.25572	CSRP1	cysteine and glycine rich protein 1
212082_s_at	5.8e-09	1.95e-11	-8.67176	15.924	-1.02267	MYL6	myosin light chain 6
204285_s_at	5.8e-09	1.95e-11	8.67251	15.9037	2.05589	PMAIP1	phorbol-12-myristate-13-acetate-induced protein 1
210302_s_at	5.96e-09	2.03e-11	-8.65989	15.8704	-3.47491	MAB21L2	mab-21 like 2
204939_s_at	5.97e-09	2.06e-11	-8.65605	15.857	-3.25289	PLN	phospholamban
204580_at	6.01e-09	2.1e-11	8.64999	15.8555	2.86676	MMP12	matrix metallopeptidase 12
209763_at	6.03e-09	2.16e-11	-8.64193	15.8301	-1.99921	CHRDL1	chordin like 1
201697_s_at	6.08e-09	2.21e-11	8.63572	15.8068	1.45475	DNMT1	DNA (cytosine-5-)-methyltransferase 1
209434_s_at	6.03e-09	2.16e-11	8.64221	15.7814	0.998477	PPAT	phosphoribosyl pyrophosphate amidotransferase
218087_s_at	6.2e-09	2.28e-11	-8.62646	15.768	-3.15266	SORBS1	sorbin and SH3 domain containing 1
213007_at	6.73e-09	2.51e-11	8.59938	15.6823	1.24635	FANCI	Fanconi anemia complementation group I
201292_at	7.09e-09	2.67e-11	8.58086	15.6242	1.94614	TOP2A	topoisomerase (DNA) II alpha
202107_s_at	7.38e-09	2.81e-11	8.56591	15.5579	1.67215	MCM2	minichromosome maintenance complex component 2
200807_s_at	7.68e-09	2.96e-11	8.5509	15.5172	1.41711	HSPD1	heat shock protein family D (Hsp60) member 1
201536_at	7.69e-09	3e-11	-8.54717	15.4743	-1.15308	DUSP3	dual specificity phosphatase 3
209545_s_at	8.23e-09	3.25e-11	8.52412	15.4251	1.03282	RIPK2	receptor interacting serine/threonine kinase 2
218542_at	8.52e-09	3.4e-11	8.51095	15.3851	1.74294	CEP55	centrosomal protein 55
214437_s_at	8.69e-09	3.51e-11	8.50208	15.3592	1.89917	SHMT2	serine hydroxymethyltransferase 2
206209_s_at	8.99e-09	3.67e-11	-8.48909	15.3136	-4.43874	CA4	carbonic anhydrase 4
221667_s_at	9.56e-09	3.95e-11	-8.46814	15.2256	-2.59591	HSPB8	heat shock protein family B (small) member 8
201601_x_at	9.92e-09	4.14e-11	8.45444	15.1814	2.1004	IFITM2///IFITM1	interferon induced transmembrane protein 2///interferon induced transmembrane protein 1
216952_s_at	9.99e-09	4.21e-11	8.44927	15.1609	1.5231	LMNB2	lamin B2
203213_at	1.04e-08	4.46e-11	8.4327	15.1252	1.64172	CDK1	cyclin dependent kinase 1
209773_s_at	1.04e-08	4.45e-11	8.43386	15.118	2.34251	RRM2	ribonucleotide reductase regulatory subunit M2
221580_s_at	1.05e-08	4.6e-11	8.4242	15.0895	1.37428	MIR1304///SNORD5///SNORA32///SNORA40///SNORA18///SNORA1///SNORA8///TAF1D	microRNA 1304///small nucleolar RNA, C/D box 5///small nucleolar RNA, H/ACA box 32///small nucleolar RNA, H/ACA box 40///small nucleolar RNA, H/ACA box 18///small nucleolar RNA, H/ACA box 1///small nucleolar RNA, H/ACA box 8///TATA-box binding protein associated factor, RNA polymerase I subunit D
214767_s_at	1.05e-08	4.56e-11	-8.42658	15.088	-1.92147	HSPB6	heat shock protein family B (small) member 6
201013_s_at	1.05e-08	4.67e-11	8.4196	15.0785	1.98928	PAICS	phosphoribosylaminoimidazole carboxylase; phosphoribosylaminoimidazolesuccinocarboxamide synthase
201058_s_at	1.06e-08	4.75e-11	-8.41464	15.0638	-3.62476	MYL9	myosin light chain 9
205384_at	1.07e-08	4.86e-11	-8.40844	15.0434	-1.16836	FXYD1	FXYD domain containing ion transport regulator 1
209714_s_at	1.12e-08	5.14e-11	8.39208	14.987	1.90724	CDKN3	cyclin dependent kinase inhibitor 3
205757_at	1.12e-08	5.17e-11	-8.3902	14.9792	-1.89865	ENTPD5	ectonucleoside triphosphate diphosphohydrolase 5
214022_s_at	1.13e-08	5.3e-11	8.38342	14.9441	2.0992	IFITM1	interferon induced transmembrane protein 1
206074_s_at	1.13e-08	5.32e-11	8.38219	14.9329	1.73923	HMGA1	high mobility group AT-hook 1
212563_at	1.23e-08	5.83e-11	8.3556	14.8635	1.3833	MIR7112///BOP1	microRNA 7112///block of proliferation 1
205774_at	1.25e-08	6.05e-11	8.34536	14.8302	1.65647	F12	coagulation factor XII
203362_s_at	1.24e-08	5.94e-11	8.35039	14.7582	1.80811	MAD2L1	MAD2 mitotic arrest deficient-like 1 (yeast)
218898_at	1.32e-08	6.5e-11	8.32462	14.7557	1.32119	FAM57A	family with sequence similarity 57 member A
201479_at	1.32e-08	6.46e-11	8.32621	14.7451	1.49419	MIR664B///SNORA56///DKC1	microRNA 664b///small nucleolar RNA, H/ACA box 56///dyskerin pseudouridine synthase 1
203006_at	1.32e-08	6.58e-11	-8.32121	14.7224	-1.23319	INPP5A	inositol polyphosphate-5-phosphatase A
218984_at	1.42e-08	7.16e-11	8.29684	14.6638	1.54581	PUS7	pseudouridylate synthase 7 (putative)
218140_x_at	1.5e-08	7.59e-11	8.28004	14.5969	1.35115	SRPRB	SRP receptor beta subunit
204424_s_at	1.51e-08	7.79e-11	-8.27246	14.5787	-1.78268	LMO3	LIM domain only 3
220186_s_at	1.51e-08	7.78e-11	-8.27285	14.5696	-1.77582	CDHR2	cadherin related family member 2
221652_s_at	1.52e-08	7.92e-11	8.26768	14.5421	1.29377	ASUN	asunder, spermatogenesis regulator
213675_at	1.64e-08	8.62e-11	-8.24344	14.4739	-1.40369	PARVA	parvin alpha
203554_x_at	1.65e-08	8.75e-11	8.23922	14.4527	1.80004	PTTG1	pituitary tumor-transforming 1
214096_s_at	1.7e-08	9.1e-11	8.2278	14.4125	1.62214	SHMT2	serine hydroxymethyltransferase 2
208609_s_at	1.78e-08	9.59e-11	-8.21274	14.3809	-1.31251	TNXB///TNXA	tenascin XB///tenascin XA (pseudogene)
204894_s_at	1.87e-08	1.03e-10	-8.19366	14.3166	-2.53708	AOC3	amine oxidase, copper containing 3
205046_at	1.87e-08	1.02e-10	8.19509	14.3023	1.08482	CENPE	centromere protein E
221584_s_at	1.95e-08	1.08e-10	-8.18003	14.2587	-2.1878	KCNMA1	potassium calcium-activated channel subfamily M alpha 1
218039_at	2.03e-08	1.13e-10	8.16465	14.2132	1.74493	NUSAP1	nucleolar and spindle associated protein 1
211762_s_at	2.03e-08	1.15e-10	8.16167	14.2023	1.866	KPNA2	karyopherin subunit alpha 2
211725_s_at	2.03e-08	1.15e-10	8.15973	14.2013	1.44822	BID	BH3 interacting domain death agonist
202992_at	2.03e-08	1.16e-10	-8.15815	14.1822	-1.71735	C7	complement component 7
211986_at	2.05e-08	1.19e-10	-8.15201	14.1752	-1.21334	AHNAK	AHNAK nucleoprotein
209147_s_at	2.03e-08	1.17e-10	-8.15642	14.1745	-1.78213	PLPP1	phospholipid phosphatase 1
203967_at	2.1e-08	1.23e-10	8.14223	14.0518	1.41134	CDC6	cell division cycle 6
222077_s_at	2.31e-08	1.36e-10	8.11293	14.0298	1.62651	RACGAP1	Rac GTPase activating protein 1
218252_at	2.4e-08	1.42e-10	8.1003	13.9908	1.31387	CKAP2	cytoskeleton associated protein 2
213071_at	2.44e-08	1.46e-10	-8.09289	13.9747	-2.21156	DPT	dermatopontin
212022_s_at	2.46e-08	1.48e-10	8.08844	13.9582	1.6987	MKI67	marker of proliferation Ki-67
204825_at	2.5e-08	1.51e-10	8.08225	13.938	1.26878	MELK	maternal embryonic leucine zipper kinase
207317_s_at	2.62e-08	1.6e-10	-8.06652	13.8831	-1.64386	CASQ2	calsequestrin 2
222037_at	2.62e-08	1.61e-10	8.06421	13.8605	1.75721	MCM4	minichromosome maintenance complex component 4
203256_at	2.64e-08	1.66e-10	8.05658	13.8514	2.1358	CDH3	cadherin 3
205890_s_at	2.64e-08	1.67e-10	8.05357	13.8393	2.77292	UBD///GABBR1	ubiquitin D///gamma-aminobutyric acid type B receptor subunit 1
218585_s_at	2.66e-08	1.69e-10	8.0501	13.81	1.54754	DTL	denticleless E3 ubiquitin protein ligase homolog
220794_at	2.64e-08	1.67e-10	-8.05433	13.7817	-1.05526	GREM2	gremlin 2, DAN family BMP antagonist
211618_s_at	2.63e-08	1.63e-10	-8.06093	13.7808	-0.861313	ALPI	alkaline phosphatase, intestinal
213371_at	2.75e-08	1.77e-10	-8.03754	13.7679	-1.62472	LDB3	LIM domain binding 3
213226_at	2.75e-08	1.78e-10	8.03666	13.7612	1.44436	CCNA2	cyclin A2
218982_s_at	2.81e-08	1.83e-10	8.02818	13.7549	1.25647	MRPS17	mitochondrial ribosomal protein S17
202715_at	2.82e-08	1.85e-10	8.02535	13.7429	1.12987	CAD	carbamoyl-phosphate synthetase 2, aspartate transcarbamylase, and dihydroorotase
205950_s_at	2.86e-08	1.9e-10	-8.01708	13.7172	-3.86655	CA1	carbonic anhydrase 1
203721_s_at	2.87e-08	1.94e-10	8.01152	13.6911	1.54006	UTP18	UTP18, small subunit processome component
201014_s_at	2.87e-08	1.95e-10	8.01011	13.6855	2.09684	PAICS	phosphoribosylaminoimidazole carboxylase; phosphoribosylaminoimidazolesuccinocarboxamide synthase
217850_at	2.89e-08	1.97e-10	8.00701	13.682	1.48042	SNORD19B///GNL3	small nucleolar RNA, C/D box 19B///G protein nucleolar 3
204127_at	2.9e-08	1.99e-10	8.00352	13.6575	1.44196	RFC3	replication factor C subunit 3
202705_at	2.93e-08	2.02e-10	7.99941	13.656	1.48088	CCNB2	cyclin B2
204940_at	2.87e-08	1.93e-10	-8.0134	13.6549	-2.28065	PLN	phospholamban
202854_at	2.97e-08	2.07e-10	7.99246	13.6317	1.56015	HPRT1	hypoxanthine phosphoribosyltransferase 1
35201_at	2.97e-08	2.09e-10	7.99008	13.6142	1.50403	HNRNPL	heterogeneous nuclear ribonucleoprotein L
219148_at	2.97e-08	2.08e-10	7.99114	13.5661	1.92163	PBK	PDZ binding kinase
213008_at	3.25e-08	2.3e-10	7.96232	13.5206	1.18469	FANCI	Fanconi anemia complementation group I
205393_s_at	2.83e-08	1.87e-10	8.02248	13.5194	0.792565	CHEK1	checkpoint kinase 1
219306_at	3.33e-08	2.41e-10	7.94946	13.4288	1.07064	KIF15	kinesin family member 15
209948_at	3.5e-08	2.54e-10	-7.93401	13.4285	-2.29242	KCNMB1	potassium calcium-activated channel subfamily M regulatory beta subunit 1
209642_at	3.33e-08	2.39e-10	7.95146	13.4161	1.45957	BUB1	BUB1 mitotic checkpoint serine/threonine kinase
201231_s_at	3.55e-08	2.6e-10	7.92824	13.4136	1.04763	ENO1	enolase 1
204244_s_at	3.33e-08	2.4e-10	7.95082	13.4112	1.21522	DBF4	DBF4 zinc finger
200039_s_at	3.57e-08	2.63e-10	7.92469	13.3905	1.08355	PSMB2	proteasome subunit beta 2
202095_s_at	3.66e-08	2.71e-10	7.91556	13.3707	1.60413	BIRC5	baculoviral IAP repeat containing 5
203313_s_at	3.68e-08	2.74e-10	7.91243	13.3612	1.42366	TGIF1	TGFB induced factor homeobox 1
202859_x_at	3.81e-08	2.85e-10	7.90112	13.3224	2.75239	CXCL8	C-X-C motif chemokine ligand 8
218755_at	3.84e-08	2.9e-10	7.89696	13.2971	1.21408	KIF20A	kinesin family member 20A
217988_at	3.9e-08	2.95e-10	7.89134	13.2894	1.23999	CCNB1IP1	cyclin B1 interacting protein 1
204558_at	3.92e-08	2.99e-10	7.88818	13.2688	0.781394	RAD54L	RAD54-like (S. cerevisiae)
201930_at	4.09e-08	3.14e-10	7.87439	13.2286	1.54887	MCM6	minichromosome maintenance complex component 6
204744_s_at	4.1e-08	3.17e-10	7.87158	13.2119	1.2782	IARS	isoleucyl-tRNA synthetase
217832_at	4.11e-08	3.19e-10	7.86911	13.2096	1.32363	SYNCRIP	synaptotagmin binding cytoplasmic RNA interacting protein
202589_at	4.34e-08	3.39e-10	7.85233	13.1501	1.89963	TYMS	thymidylate synthetase
207390_s_at	4.42e-08	3.47e-10	-7.8452	13.1316	-2.63754	SMTN	smoothelin
220658_s_at	4.44e-08	3.51e-10	7.84228	13.0657	1.28973	ARNTL2	aryl hydrocarbon receptor nuclear translocator like 2
212259_s_at	4.72e-08	3.77e-10	-7.82224	13.0465	-0.975287	PBXIP1	PBX homeobox interacting protein 1
221747_at	4.72e-08	3.79e-10	-7.82064	13.0463	-2.7014	TNS1	tensin 1
203405_at	4.72e-08	3.75e-10	7.82357	13.0399	1.41923	PSMG1	proteasome assembly chaperone 1
218051_s_at	4.77e-08	3.85e-10	7.81587	13.021	1.49717	NT5DC2	5'-nucleotidase domain containing 2
214177_s_at	4.98e-08	4.09e-10	-7.79894	12.967	-1.026	PBXIP1	PBX homeobox interacting protein 1
218586_at	4.95e-08	4.04e-10	7.80219	12.9588	1.03285	MRGBP	MRG/MORF4L binding protein
209791_at	5.08e-08	4.2e-10	-7.7916	12.9447	-2.03911	PADI2	peptidyl arginine deiminase 2
218404_at	4.91e-08	3.99e-10	7.8059	12.9382	0.846397	SNX10	sorting nexin 10
220834_at	5.18e-08	4.3e-10	-7.78446	12.9243	-4.35239	MS4A12	membrane spanning 4-domains A12
203625_x_at	5.46e-08	4.61e-10	7.76509	12.8543	1.37472	SKP2	S-phase kinase-associated protein 2, E3 ubiquitin protein ligase
218418_s_at	5.48e-08	4.65e-10	-7.76223	12.8442	-1.86637	KANK2	KN motif and ankyrin repeat domains 2
205339_at	5.37e-08	4.48e-10	7.77279	12.8246	1.01524	STIL	SCL/TAL1 interrupting locus
206247_at	5.38e-08	4.52e-10	7.77068	12.8245	1.26071	MICB	MHC class I polypeptide-related sequence B
222043_at	5.68e-08	4.88e-10	-7.74867	12.7814	-1.63541	CLU	clusterin
208156_x_at	5.77e-08	4.99e-10	7.74204	12.7809	1.12001	EPPK1	epiplakin 1
209074_s_at	5.68e-08	4.89e-10	-7.74778	12.7717	-1.13976	FAM107A	family with sequence similarity 107 member A
212116_at	5.9e-08	5.14e-10	7.73414	12.754	0.919194	TRIM27	tripartite motif containing 27
209283_at	6.03e-08	5.29e-10	-7.72572	12.7238	-2.40158	CRYAB	crystallin alpha B
201923_at	6.03e-08	5.32e-10	7.72419	12.7195	2.11181	PRDX4	peroxiredoxin 4
218883_s_at	6.03e-08	5.33e-10	7.72352	12.7111	1.4429	CENPU	centromere protein U
202857_at	6.14e-08	5.48e-10	7.71549	12.6841	1.30515	CNPY2	canopy FGF signaling regulator 2
203968_s_at	5.68e-08	4.87e-10	7.74948	12.6819	0.972943	CDC6	cell division cycle 6
217466_x_at	6.16e-08	5.56e-10	7.71181	12.6749	0.870172	SNORA64///RPS2	small nucleolar RNA, H/ACA box 64///ribosomal protein S2
201853_s_at	6.16e-08	5.56e-10	7.71155	12.6722	1.45841	CDC25B	cell division cycle 25B
202625_at	6.13e-08	5.45e-10	7.71741	12.6649	1.33162	LYN	LYN proto-oncogene, Src family tyrosine kinase
201478_s_at	6.43e-08	5.83e-10	7.69829	12.6317	1.45266	MIR664B///SNORA56///DKC1	microRNA 664b///small nucleolar RNA, H/ACA box 56///dyskerin pseudouridine synthase 1
202223_at	6.95e-08	6.4e-10	7.67179	12.54	1.03922	STT3A	STT3A, catalytic subunit of the oligosaccharyltransferase complex
212247_at	6.85e-08	6.27e-10	7.67745	12.5393	1.07474	NUP205	nucleoporin 205
214348_at	7e-08	6.5e-10	-7.66709	12.5247	-1.41899	TACR2	tachykinin receptor 2
212789_at	6.97e-08	6.45e-10	7.66959	12.5212	1.03932	NCAPD3	non-SMC condensin II complex subunit D3
200037_s_at	7.02e-08	6.56e-10	7.66481	12.5148	1.18576	CBX3	chromobox 3
218711_s_at	6.7e-08	6.11e-10	-7.68505	12.4909	-1.20797	SDPR	serum deprivation response
204938_s_at	7.22e-08	6.77e-10	-7.65584	12.4701	-2.50487	PLN	phospholamban
220765_s_at	7.56e-08	7.12e-10	-7.6414	12.4364	-1.73852	LIMS2	LIM zinc finger domain containing 2
212279_at	7.59e-08	7.22e-10	7.63731	12.4225	1.81572	TMEM97	transmembrane protein 97
201614_s_at	7.81e-08	7.46e-10	7.62808	12.3854	1.0845	RUVBL1	RuvB like AAA ATPase 1
214662_at	7.58e-08	7.18e-10	7.63924	12.3758	1.0781	WDR43	WD repeat domain 43
200660_at	7.91e-08	7.6e-10	7.62308	12.3731	1.73237	S100A11	S100 calcium binding protein A11
204470_at	7.92e-08	7.7e-10	7.61909	12.3582	2.42878	CXCL1	C-X-C motif chemokine ligand 1
212253_x_at	7.92e-08	7.71e-10	-7.61872	12.3577	-1.18474	DST	dystonin
202246_s_at	8.15e-08	7.99e-10	7.60859	12.322	1.43405	CDK4	cyclin dependent kinase 4
202870_s_at	8.15e-08	8.05e-10	7.60678	12.3174	2.05191	CDC20	cell division cycle 20
211984_at	8.15e-08	8.08e-10	-7.60551	12.3139	-1.15749	CALM3///CALM2///CALM1	calmodulin 3///calmodulin 2///calmodulin 1
209161_at	8.15e-08	8.1e-10	7.60496	12.3124	0.97542	PRPF4	pre-mRNA processing factor 4
203119_at	8.16e-08	8.19e-10	7.60179	12.2992	0.946842	CCDC86	coiled-coil domain containing 86
213944_x_at	8.16e-08	8.21e-10	-7.60114	12.2965	-1.1087	GNA11	G protein subunit alpha 11
201022_s_at	8.15e-08	8.12e-10	-7.60411	12.2878	-1.1464	DSTN	destrin, actin depolymerizing factor
221539_at	8.27e-08	8.35e-10	7.59633	12.2835	1.32778	EIF4EBP1	eukaryotic translation initiation factor 4E binding protein 1
214431_at	8.29e-08	8.44e-10	7.5932	12.2719	0.850467	GMPS	guanine monophosphate synthase
211276_at	7.92e-08	7.67e-10	-7.62036	12.2658	-1.6093	TCEAL2	transcription elongation factor A like 2
204767_s_at	8.29e-08	8.45e-10	7.59303	12.2576	1.45223	FEN1	flap structure-specific endonuclease 1
219202_at	8.3e-08	8.49e-10	7.59153	12.2547	0.970264	RHBDF2	rhomboid 5 homolog 2
217848_s_at	8.39e-08	8.64e-10	7.58661	12.2504	1.18311	PPA1	pyrophosphatase (inorganic) 1
213857_s_at	8.39e-08	8.66e-10	7.58597	12.2467	1.19544	CD47	CD47 molecule
204026_s_at	8.42e-08	8.72e-10	7.58385	12.2408	1.95404	ZWINT	ZW10 interacting kinetochore protein
205549_at	8.61e-08	8.96e-10	-7.57626	12.213	-2.56759	PCP4	Purkinje cell protein 4
210983_s_at	8.9e-08	9.3e-10	7.56562	12.1784	1.33988	MCM7	minichromosome maintenance complex component 7
218412_s_at	8.99e-08	9.44e-10	7.56145	12.1648	1.06655	GTF2IRD1	GTF2I repeat domain containing 1
200887_s_at	9.37e-08	9.92e-10	7.54744	12.115	1.66664	STAT1	signal transducer and activator of transcription 1
219647_at	9.46e-08	1.01e-09	-7.54351	12.0904	-1.63544	POPDC2	popeye domain containing 2
209408_at	9.55e-08	1.02e-09	7.53952	12.0893	1.1286	KIF2C	kinesin family member 2C
209735_at	9.56e-08	1.02e-09	-7.53823	12.0849	-2.42172	ABCG2	ATP binding cassette subfamily G member 2 (Junior blood group)
222163_s_at	9.37e-08	9.9e-10	7.54791	12.0785	1.47711	SPATA5L1	spermatogenesis associated 5 like 1
207122_x_at	9.57e-08	1.04e-09	-7.53533	12.0735	-1.07962	SULT1A2	sulfotransferase family 1A member 2
201268_at	9.6e-08	1.04e-09	7.53329	12.0685	1.01599	NME1-NME2///NME2	NME1-NME2 readthrough///NME/NM23 nucleoside diphosphate kinase 2
[truncated: 9,267 more rows]
